# Supplementary material for: Larval Exposure to Parasitic Varroa destructor Mites Triggers Specific Immune Responses in Different Honey Bee Castes and Species
Source: Mol Cell Proteomics. 2022 Jun 13;21(8):100257. doi: 10.1016/j.mcpro.2022.100257 (PMC9418504; doi:10.1016/j.mcpro.2022.100257)
Supplement: TableS [file mmc2.xlsx]

## Sheet: overview
Table of Contents
Table S1. Primer sequences used for quantitative real-time PCR of genes encoding the differentially expressed proteins between the challenged and non challenged drone and worker groups of Eastern honey bee (Apis cerana cerana), Western honey bee (Apis mellifera ligustica) and African honey bee (Apis mellifera scutellata)
Table S2. Results from a GLM analysis testing for effects of different genotypes (African, Eastern and Western honey bees), castes (drones and workers) and larval ages (4.5.6.7 days) on Varroa host preference.
Table S3. SPME based GC-MS identified metabolites from Varroa selected Eastern (A. cerana cerana) and Western (A. mellifera ligustica) honey bee worker and drone larval age groups.
Table S4. Comparison of differential volatile compounds (d4/d6) between the different genotypes (Eastern honey bee, Western honey bee) and castes (drones and workers) .
Table S5. Results from a GLM analysis testing for effects of different genotypes (Eastern and Western honey bee) castes (drones and workers) and larval ages on volatile compounds identified GC-MS.
Table S6. Identification of proteins expressed in Varroa non-challenged Eastern honey bee (Apis cerana cerana) worker larval hemolymph.
Table S7. Identification of proteins expressed in Varroa non-challenged Western honey bee (Apis mellifera ligustica) worker larval hemolymph.
Table S8. Identification of proteins expressed in Varroa non-challenged African honey bee (Apis mellifera scutellata) worker larval hemolymph.
Table S9. Identification of proteins expressed in Varroa non-challenged Eastern honey bee (Apis cerana cerana) drone larval hemolymph.
Table S10. Identification of proteins expressed in Varroa non-challenged Western honey bee (Apis mellifera ligustica) drone larval hemolymph.
Table S11. Identification of proteins expressed in Varroa non-challenged Apis mellifera scutellata drone larval hemolymph. The MS/MS raw data were searched using in-house PEAKS Table S11. Identification of proteins expressed in Varroa non-challenged African honey bee (Apis mellifera scutellata) drone larval hemolymph.
Table S12. Differentially expressed protein (fold change ≥1.5 and p <0.05) among larval hemolymph of Varroa non-challenged Eastern honey bee (Apis cerana cerana), Western honey bee (Apis mellifera ligustica) and African honey bee (Apis mellifera scutellata) workers.
Table S13. Differentially expressed protein (fold change ≥1.5 and p <0.05) among larval hemolymph of Varroa non-challenged Eastern honey bee (Apis cerana cerana), Western honey bee (Apis mellifera ligustica) and African honey bee (Apis mellifera scutellata) drones.
Table S14. Summary of differentially proteomes identified in the larval hemolymph of droens and workers in Eastern honey bee (Apis cerana cerana), Western honey bee (Apis mellifera ligustica) and African honey bee (Apis mellifera scutellata)
Table S15. Biological process and pathway enrichment of highly abundant proteins in the larval hemolymph of of Varroa non-challenged Eastern honey bee (Apis cerana cerana), Western honey bee (Apis mellifera ligustica) and African honey bee (Apis mellifera scutellata) workers.
Table S16. Identification of proteins expressed in Varroa challenged Eastern honey bee (Apis cerana cerana) worker larval hemolymph.
Table S17. Identification of proteins expressed in Varroa challenged Western honey bee (Apis mellifera ligustica) worker larval hemolymph.
Table S18. Identification of proteins expressed in Varroa challenged Western honey bee (Apis mellifera scutellata) worker larval hemolymph.
Table S19. Identification of proteins expressed in Varroa challenged Eastern honey bee (Apis cerana cerana) drone larval hemolymph.
Table S20. Identification of proteins expressed in Varroa challenged Western honey bee (Apis mellifera ligustica) drone larval hemolymph.
Table S21. Identification of proteins expressed in Varroa challenged African honey bee (Apis mellifera scutellata) drone larval hemolymph.
Table S22. Differentially expressed protein (fold change ≥1.5 and p <0.05) among larval hemolymph of Varroa challenged Eastern honey bee (Apis cerana cerana), Western honey bee (Apis mellifera ligustica) and African honey bee (Apis mellifera scutellata) workers.
Table S23. Differentially expressed protein (fold change ≥1.5 and p <0.05) among larval hemolymph of Varroa challenged Eastern honey bee (Apis cerana cerana), Western honey bee (Apis mellifera ligustica) and African honey bee (Apis mellifera scutellata) drones.
Table S24. Overview of immune related function of the significant upregulated protein in Eastern honey bee (Apis cerana cerana), Western honey bee (Apis mellifera ligustica) and African honey bee (Apis mellifera scutellata).
Table S25. Chi-square and GLM test of the significant upregulated protein in Eastern (Acc: Apis cerana cerana), Western (Aml: Apis mellifera ligustica) and African (Ams: Apis mellifera scutellata) honeybee workers and drones.
Table S26. Protein-protein interaction network of the differentially expressed proteins in Varroa-challenged Eastern honey bee (Apis cerana cerana), Western honey bee (Apis mellifera ligustica) and African honey bee (Apis mellifera scutellata) worker and drone.

## Sheet: S1
Table S1. Primer sequences used for quantitative real-time PCR of genes encoding the differentially expressed proteins between the challenged and non challenged drone and worker groups of Eastern honey bee (Apis cerana cerana), Western honey bee (Apis mellifera ligustica) and African honey bee (Apis mellifera scutellata)
Sample number	Accession number	Protein name	Primers
1	gi|62526112	elongation factor 1-alpha (EF1α)	Sense 5’-3’	GCATGCTTTGCTCGCTTTTA
			Antisense 5’-3’	TTACGTTCAACCGTCCATCC
2	gi|328777120	peroxiredoxin 1 (Prx1)	Sense 5’-3’	GGCCCCACAACTTCAAAAAC
			Antisense 5’-3’	TGATTTCAGTGGGGCAAACA
3	gi|283436152	thioredoxin-2 (Trx2)	Sense 5’-3’	CCCATCCTGCCGATTTTACA
			Antisense 5’-3’	AATTTCACTGCCAAAGTGCG
4	gi|1032010421	ferritin heavy polypeptide-like 17 (FHP17)	Sense 5’-3’	TGGGTGCTCATTTTGCTCTT
			Antisense 5’-3’	AGCCACTGTTCCAATTCTCA
5	gi|328784953	phospholipid hydroperoxide glutathione peroxidase (Gtpx2)	Sense 5’-3’	GTACGCTGAGAAAGGTTTACGC
			Antisense 5’-3’	TTGATGCCATTTCCCAGG
6	gi|66513092	Malate dehydrogenase (Md)	Sense 5’-3’	TTCAAAGTTCCACCAAGCCA
			Antisense 5’-3’	CACCCATGCTAACCCATTCA
Reference	RPS18	Ribosomal protein S 18	Sense 5’-3’	GAGGTGGAACGTGTGATC
			Antisense 5’-3’	GGACCTGGCTGTATTTTC

## Sheet: S2
Table S2. Results from a GLM analysis testing for effects of different genotypes (African, Eastern and Western honey bees), castes (drones and workers) and larval ages (4.5.6.7 days) on Varroa host preference. All experiments were replicated 5 times and Varroa loads on bee larvae were quantified every 15 minutes over a total time span of 2 hours
Source	Tests of Model effects
	Type III
	Wald Chi-square	df	Sig.
(intercept)	130.916	1	0
Genotype	10.248	2	0.006
Caste	5.523	1	0.019
Replicates	2.78	4	0.595
Genotype-Caste	6.386	2	0.041
Larval age	47.373	1	0
Time	96.451	1	0
Note: The dependent variable is mite numbers
Model: (intercept), Genotype, Caste, Replicate, Genotype*Caste, Larval age, Time

## Sheet: S3
Table S3. SPME based GC-MS identified metabolites from Varroa selected Eastern (A. cerana cerana) and Western (A. mellifera ligustica) honey bee worker and drone larval age groups
metabolite	score	retention time index	Calculated Retention Index	mass median (mzmed)	retantion time median (rtmed)	Mean±SE, n=6
						EasternD d4	EasternD d6	EasternW d4	EasternW d6	WesternD d4	WesternD d6	WesternW d4	WesternW d6
2-Hydroxy-3-butanone	93	717		45.0018	3.84325	0.7050±0.4138	0.9106±0.3126	3.9435±1.1903	4.7585±1.5838	0.2828±0.0291	0.9511±0.4023	0.3338±0.1116	0.1810±0.0375
2-Hexanone	91	754		43	5.51817	1.7753±0.4298	2.1762±0.5416	1.0613±0.0821	3.2572±0.8142	1.8098±0.3253	1.2218±0.1139	0.5739±0.0601	0.4834±0.0755
2-Hexanol	93	780	807.168	45.0103	5.82	1.5256±0.3414	2.8170±0.7205	1.8950±0.2099	4.8018±1.4312	2.6169±0.3100	1.2496±0.0885	0.5813±0.0667	0.5976±0.0833
Pentanoic acid	93	875	889.104	60	8.106	0.1180±0.0255	0.1396±0.0499	0.0998±0.0166	0.1283±0.0246	0.2332±0.0499	0.3658±0.0742	0.1360±0.0526	0.1033±0.0478
2-Methyl-3-heptanone	94	888	940.177	57.05	9.6575	0.7704±0.1041	0.7533±0.0935	0.5191±0.0343	0.4960±0.0514	0.8930±0.0788	0.8901±0.0603	0.2213±0.0790	0.1392±0.0537
beta-Ocimene	98	976	1050.48	93.1	13.09	0.0091±0.0010	0.0378±0.0028	0.0055±0.0004	0.0368±0.0064	0.0554±0.0054	0.1045±0.0227	1.6916±0.4627	6.7066±1.0059
Methyl benzoate	96	1060	1108.01	105.05	14.8757	0.0060±0.0011	0.0054±0.0008	0.0042±0.0001	0.0043±0.0004	0.3939±0.0495	0.7090±0.0382	0.0223±0.0068	0.0276±0.0064
Nonanal	96	1104	1112.86	57.05	15.0213	0.1558±0.0172	0.1714±0.0256	0.1492±0.0116	0.1393±0.0134	0.1876±0.0145	0.1969±0.0103	0.1084±0.0096	0.1051±0.0090
Ocimene isomers	95	993	1134.11	105.1	15.66	0.0017±0.0002	0.0033±0.0002	0.0011±0.00009	0.0030±0.0004	0.0061±0.0007	0.0101±0.0016	0.0926±0.0233	0.3122±0.0424
Ocimene isomers	94	993	1146.66	121.135	16.037	0.0021±0.0002	0.0068±0.0006	0.0012±0.00008	0.0058±0.0010	0.0119±0.0009	0.0193±0.0038	0.1945±0.0488	0.6511±0.0887
2-Decanone	96	1151	1198.34	58.05	17.59	1.5168±0.2089	1.1348±0.1058	2.1783±0.3865	2.2229±0.5394	1.1655±0.1517	1.0601±0.0890	0.8900±0.2919	0.9567±0.4262
Heptadecene	95	1719	1679.61	56.05	29.94	0.0057±0.0005	0.0077±0.0020	0.0045±0.0003	0.0182±0.0048	0.0289±0.0049	0.1555±0.0449	0.0105±0.0018	0.0451±0.0123
Ethyl tetradecanoate	88	1779	1797.45	88.0881	32.51	0.0007±0.00008	0.0052±0.0016	0.0014±0.0002	0.0228±0.0069	0.0019±0.0003	0.0155±0.0039	0.0017±0.00009	0.0044±0.0019
Methyl hexadecanoate	93	1878	1930.67	74.05	35.3508	0.0114±0.0017	0.0585±0.0163	0.0158±0.0031	0.1019±0.0206	0.0050±0.0006	0.0387±0.0112	0.0049±0.0006	0.0054±0.0006
Ethyl palmitate	92	1978	1998.27	88.0782	36.8955	0.0022±0.0005	0.0185±0.0049	0.0040±0.0006	0.0743±0.0186	0.0028±0.0006	0.0319±0.0091	0.0035±0.0003	0.0066±0.0019
Note:
	EasternD d4:		refers to Day 4 Eastern honey bee (Apis cerana cerana) drone larvae
	EasternD d6:		refers to Day 6 Eastern honey bee (Apis cerana cerana) drone larvae
	EasternW d4:		refers to Day 4 Eastern honey bee (Apis cerana cerana) worker larvae
	EasternW d6:		refers to Day 6 Eastern honey bee (Apis cerana cerana) worker larvae
	WesternD d4:		refers to Day 4 Western honey bee (Apis mellifera linguistica) drone larvae
	WesternD d6:		refers to Day 6 Western honey bee (Apis mellifera linguistica) drone larvae
	WesternW d4:		refers to Day 4 Western honey bee (Apis mellifera linguistica) worker larvae
	WesternW d6:		refers to Day 6 Western honey bee (Apis mellifera linguistica) worker larvae

## Sheet: S4
Table S4. Comparison of differential volatile compounds (d4/d6) between the different genotypes (Eastern honey bee, Western honey bee) and castes (drones and workers)
metabolite	score	mass median (mzmed)	retantion time median (rtmed)	Eastern honey bee drones		Eastern honey bee workers		Western honey beedrones		Western honey bee workers
				fold change (d4/d6)	p value (p <0.05)	fold change (d4/d6)	p value (p <0.05)	fold change (d4/d6)	p value (p <0.05)	fold change (d4/d6)	p value (p <0.05)
2-Hydroxy-3-butanone	93	45	3.84	0.774248	0.725032	0.82885	0.715348	0.297295	0.161326	1.84409	0.263629
2-Hexanone	91	43	5.52	0.81575	0.608072	0.325819	0.034281	1.48124	0.150414	1.18736	0.411467
2-Hexanol	93	45.01	5.82	0.541585	0.170039	0.394642	0.09647	2.09421	0.003103	0.972702	0.891778
Pentanoic acid	93	60	8.11	0.845038	0.731831	0.777361	0.400093	0.637406	0.205587	1.31646	0.68336
2-Methyl-3-heptanone	94	57.05	9.66	1.02271	0.913328	1.04656	0.73988	1.00332	0.978865	1.58993	0.450614
beta-Ocimene	98	93.1	13.09	0.240496	5.14048e-06	0.150447	0.001296	0.529704	0.083691	0.252234	0.002029
Methyl benzoate	96	105.05	14.88	1.11839	0.662454	0.976548	0.833827	0.555545	0.000981	0.805527	0.612157
Nonanal	96	57.05	15.02	0.908774	0.652634	1.07088	0.621742	0.952618	0.641882	1.03125	0.824425
Ocimene isomers	95	105.1	15.66	0.509141	0.00022331	0.358105	0.003077	0.604995	0.058943	0.296587	0.002002
Ocimene isomers	94	121.13	16.04	0.309396	5.58275e-05	0.211785	0.002289	0.615932	0.112345	0.298775	0.002085
2-Decanone	96	58.05	17.59	1.33661	0.167261	0.979958	0.952338	1.09868	0.59886	0.930282	0.908509
Heptadecene	95	56.05	29.94	0.740959	0.401432	0.246786	0.0262	0.18587	0.028444	0.231936	0.028857
Ethyl tetradecanoate	88	88.09	32.51	0.137583	0.0258504	0.06013	0.017204	0.122683	0.010744	0.39385	0.225493
Methyl hexadecanoate	93	74.05	35.35	0.195402	0.0254957	0.154813	0.003674	0.129037	0.020871	0.904852	0.59171
Ethyl palmitate	92	88.08	36.9	0.116593	0.013028	0.054374	0.006313	0.089	0.015554	0.526544	0.167057

## Sheet: S5
Table S5. Results from a GLM analysis testing for effects of different genotypes (Eastern and Western honey bee) castes (drones and workers) and larval ages on volatile compounds identified GC-MS.
Volatile Compound	Independent Variables
	Genotypes	Caste	Genotypes * Caste	Age
2-Decanone	0.003	ns	0.03	ns
2-Hexanol	0.005	ns	0.017	ns
2-Hexanone	0.004	ns	ns	ns
2-Hydroxy-3-butnol	> 0.001	0.006	0.001	ns
2-Methyl-3-heptanol	ns	> 0.001	> 0.001	ns
Beta-ocimene	> 0.001	> 0.001	> 0.001	0.006
Ocimene isomere (2 forms)	> 0.001	> 0.001	> 0.001	0.001
Ethyl palmitate	ns	ns	0.004	> 0.001
Ethyl tetradecanoate	ns	ns	0.005	> 0.001
Heptadecene	> 0.001	ns	0.022	0.004
Methyl benzoate	> 0.001	> 0.001	> 0.001	0.004
Methyl hexadecanoate	0.001	ns	0.028	> 0.001
Nonanal	ns	> 0.001	0.005	ns
Pentanoic acid	0.018	0.009	0.026	ns

## Sheet: S6
Table S6. Identification of proteins expressed in Varroa non-challenged Eastern honey bee (Apis cerana cerana) worker larval hemolymph. The MS/MS raw data were searched using in-house PEAKS software (version 7.5, Bioinformatics Solutions Inc.) against the sequence database containing 22,473 protein sequences of Apis mellifera (downloaded from the NCBI protein sequence in February 2018 ). Accessio…
Accession	-10lgP	Coverage (%)	#Peptides	#Unique	Mass	Description
gi|1031994814	80.29	16	2	2	11764	12 kDa FK506-binding protein
gi|1031994988	172.18	15	5	5	44619	antitrypsin-like
gi|1031995413	57.9	3	2	2	56305	alpha-L-fucosidase isoform X1
gi|1031995919	36.99	1	2	2	196658	intersectin-2
gi|1031995979	66.6	1	2	2	75816	uncharacterized protein LOC100577872 partial
gi|1031996453	567.14	73	119	6	49316	chitinase-like protein Idgf4 isoform X1
gi|1031996455	550.27	72	115	2	48727	chitinase-like protein Idgf4 isoform X2
gi|1031996821	40.2	2	2	2	73611	uncharacterized protein LOC100578648 partial
gi|1031996922	216.43	33	8	8	27443	trypsin-7
gi|1031997329	64.66	12	2	2	11422	chemosensory protein 6 isoform X1
gi|1031997426	56.56	0	2	2	353150	centrosome-associated protein 350-like
gi|1031998053	50.63	6	2	2	23187	ras-like GTP-binding protein Rho1 isoform X3
gi|1031998639	53.83	2	2	2	66028	glucose dehydrogenase [FAD quinone]-like isoform X2
gi|1031998642	53.83	2	2	2	66028	glucose dehydrogenase [FAD quinone]-like isoform X2
gi|1031998644	53.83	2	2	2	66028	glucose dehydrogenase [FAD quinone]-like isoform X2
gi|1031998646	53.83	2	2	2	66028	glucose dehydrogenase [FAD quinone]-like isoform X2
gi|1031998906	33.74	0	2	2	277154	pre-mRNA-processing-splicing factor 8
gi|1031998957	81.81	4	2	2	31694	glucosamine-6-phosphate isomerase
gi|1031999523	92.14	5	2	2	29455	tropomyosin-1 isoforms 9A/A/B isoform X22
gi|1031999590	44.55	2	2	2	63300	nucleobindin-2 isoform X1
gi|1031999592	44.55	2	2	2	61891	nucleobindin-2 isoform X2
gi|1032000566	100.79	1	2	2	116886	furin-like protease 2 isoform X1
gi|1032000855	400.84	27	31	31	107976	neutral alpha-glucosidase AB isoform X1
gi|1032001702	40.45	3	2	2	41899	LOW QUALITY PROTEIN: dipeptidase 1
gi|1032001918	192.05	9	6	6	87824	uncharacterized protein LOC724838
gi|1032001958	265.56	29	9	9	45099	uncharacterized protein LOC413792 partial
gi|1032001978	50.6	2	2	2	71978	U3 small nucleolar RNA-associated protein 14 homolog A
gi|1032002263	87.95	2	2	2	110943	tetratricopeptide repeat protein 27-like isoform X2
gi|1032002547	110.53	10	2	2	28076	14-3-3 protein zeta isoform X1
gi|1032002725	37.76	0	2	2	217857	kinesin-like protein KIF13A isoform X1
gi|1032002727	37.76	0	2	2	217857	kinesin-like protein KIF13A isoform X1
gi|1032002729	37.76	0	2	2	217245	kinesin-like protein KIF13A isoform X2
gi|1032002731	37.76	0	2	2	217248	kinesin-like protein KIF13A isoform X3
gi|1032002733	37.76	0	2	2	217285	kinesin-like protein KIF13A isoform X4
gi|1032002735	37.76	0	2	2	216581	kinesin-like protein KIF13B isoform X5
gi|1032002739	37.76	0	2	2	215972	kinesin-like protein KIF13B isoform X8
gi|1032002741	37.76	0	2	2	214516	kinesin-like protein KIF13B isoform X9
gi|1032002877	120.05	16	4	4	27830	uncharacterized protein LOC100577844 isoform X2
gi|1032003234	80.01	8	2	2	17730	methionine-R-sulfoxide reductase B1 isoform X3
gi|1032003236	80.01	8	2	2	16775	methionine-R-sulfoxide reductase B1 isoform X4
gi|1032003238	80.01	9	2	2	15600	methionine-R-sulfoxide reductase B1 isoform X5
gi|1032003511	68.65	5	2	2	56176	protein disulfide-isomerase
gi|1032004004	78.37	2	2	2	52860	major royal jelly protein 4 isoform X1
gi|1032004041	722.68	65	644	2	112086	hexamerin 110 isoform X1
gi|1032004086	72.64	1	2	2	188507	interaptin
gi|1032004789	93.93	20	2	2	18462	uncharacterized protein LOC551528 isoform X1
gi|1032004791	93.93	20	2	2	18462	uncharacterized protein LOC551528 isoform X1
gi|1032004793	93.93	20	2	2	18462	uncharacterized protein LOC551528 isoform X1
gi|1032004795	93.93	27	2	2	13972	uncharacterized protein LOC551528 isoform X2
gi|1032005485	239.11	6	9	9	180746	laminin subunit gamma-1
gi|1032006280	72.12	3	2	2	85984	chitobiosyldiphosphodolichol beta-mannosyltransferase-like
gi|1032006709	36.37	2	2	2	41963	uncharacterized protein LOC107965285
gi|1032007206	42.13	3	2	2	29549	sepiapterin reductase
gi|1032008196	234.03	13	7	7	53720	venom serine carboxypeptidase isoform X1
gi|1032008888	40.2	1	2	2	159083	receptor-type guanylate cyclase gcy-4 isoform X1
gi|1032008890	40.2	1	2	2	156607	receptor-type guanylate cyclase gcy-4 isoform X2
gi|1032008893	40.2	1	2	2	151907	receptor-type guanylate cyclase gcy-4 isoform X3
gi|1032009081	53.79	5	2	2	32610	spermidine synthase
gi|1032009084	53.79	5	2	2	32610	spermidine synthase
gi|1032009238	252.58	25	8	8	43887	enolase
gi|1032009720	98.55	4	2	2	55155	uncharacterized protein LOC727081 isoform X1
gi|1032010276	34.95	0	2	2	430882	transformation/transcription domain-associated protein
gi|1032010421	85.58	9	2	2	25593	ferritin subunit
gi|1032010695	52.53	1	2	2	196991	inositol hexakisphosphate and diphosphoinositol-pentakisphosphate kinase 2
gi|1032011357	52.85	0	2	2	519815	dynein beta chain ciliary
gi|1032011705	286.72	37	14	14	12439	uncharacterized protein LOC102656354
gi|1032011925	56.68	3	2	2	35220	aldose reductase-like
gi|1032011933	138.44	4	2	2	94505	LOW QUALITY PROTEIN: probable tRNA (guanine(26)-N(2))-dimethyltransferase
gi|1032011938	68.55	2	2	2	73844	cytosolic purine 5'-nucleotidase
gi|1032012174	194.57	27	5	5	24072	protein D2-like isoform X1
gi|1032012395	70.75	1	2	2	110548	multiple epidermal growth factor-like domains protein 10
gi|1032012863	34.72	1	2	2	69986	X-ray repair cross-complementing protein 5-like isoform X1
gi|1032012865	34.72	1	2	2	68072	X-ray repair cross-complementing protein 5-like isoform X2
gi|1032012867	34.72	2	2	2	59898	X-ray repair cross-complementing protein 5-like isoform X3
gi|1032012875	69.56	5	2	2	28991	phosphoglycerate mutase 2
gi|1032013007	37.68	0	2	2	336745	kinesin-related protein 4
gi|1032013098	308.57	38	16	16	38864	insulin-like growth factor-binding protein complex acid labile subunit
gi|1032013344	70.66	2	2	2	72869	plexin domain-containing protein 2 isoform X1
gi|1032013689	43.39	1	2	2	213637	integrator complex subunit 1 isoform X2
gi|1032013749	143.17	21	5	5	36050	apidaecins type 73 isoform X7
gi|1032013751	143.17	21	5	5	36052	apidaecins type 73 isoform X8
gi|1032013754	143.17	24	5	5	32796	apidaecins type 73 isoform X10
gi|1032013756	143.17	24	5	5	32780	apidaecins type 73 isoform X11
gi|1032013758	143.17	24	5	5	32781	apidaecins type 73 isoform X12
gi|1032013760	143.17	24	5	5	32797	apidaecins type 73 isoform X13
gi|1032013937	73.7	3	2	2	44992	phosphoglycerate kinase
gi|1032014240	41.47	7	2	2	13050	chemosensory protein 2 isoform X1
gi|1032014950	82.1	2	2	2	67524	dihydropyrimidinase isoform X1
gi|1032014952	82.1	2	2	2	67562	dihydropyrimidinase isoform X2
gi|1032014960	34.4	0	2	2	210867	serine/threonine-protein kinase Genghis Khan isoform X1
gi|1032016908	54.01	3	2	2	43225	uncharacterized protein LOC725167 isoform X1
gi|1032016911	54.01	3	2	2	39734	uncharacterized protein LOC725167 isoform X3
gi|1032016913	54.01	3	2	2	39734	uncharacterized protein LOC725167 isoform X3
gi|1032018071	101.49	4	2	2	40781	lactosylceramide 1 3-N-acetyl-beta-D-glucosaminyltransferase
gi|1032018190	349.54	25	23	23	75706	leucine-rich repeat-containing protein 15-like
gi|1032018509	40.12	1	2	2	109632	DNA ligase 1 isoform X1
gi|1032018883	66.9	0	2	2	230247	kinetochore-associated protein 1
gi|1032018912	239.95	5	7	7	200277	lysosomal alpha-mannosidase-like
gi|1032019000	261.66	11	12	12	144968	nidogen-2
gi|1032019336	39.03	1	2	2	305493	protein dachsous isoform X2
gi|1032019342	39.03	1	2	2	298647	protein dachsous isoform X5
gi|1032019344	39.03	1	2	2	298647	protein dachsous isoform X5
gi|1032019346	39.03	1	2	2	298647	protein dachsous isoform X5
gi|1032019348	39.03	1	2	2	298647	protein dachsous isoform X5
gi|1032019556	104.63	6	2	2	41786	mannosyl-oligosaccharide alpha-1 2-mannosidase IA
gi|1032019613	59.5	0	2	2	284948	E3 ubiquitin-protein ligase HECTD1
gi|1032019853	139.71	9	2	2	37337	uncharacterized protein LOC408789 isoform X1
gi|1032019855	139.71	10	2	2	33825	uncharacterized protein LOC408789 isoform X2
gi|1032019857	139.71	10	2	2	30957	uncharacterized protein LOC408789 isoform X3
gi|1032020271	77.53	4	2	2	63036	pyruvate kinase isoform X1
gi|1032020275	73.7	3	2	2	57400	pyruvate kinase isoform X4
gi|1032020528	60.68	3	2	2	69428	double-strand break repair protein MRE11 partial
gi|1032020777	34.56	2	2	2	69785	uncharacterized aarF domain-containing protein kinase 2-like isoform X1
gi|1032020780	34.56	2	2	2	66494	uncharacterized aarF domain-containing protein kinase 2-like isoform X2
gi|1032020782	34.56	2	2	2	61574	uncharacterized aarF domain-containing protein kinase 2-like isoform X3
gi|1032020881	77.4	2	2	2	139760	neuroglian isoform X1
gi|1032021390	185.5	20	7	7	30724	protein NPC2 homolog
gi|1032021469	38.68	1	2	2	257786	dnaJ homolog subfamily C member 13 isoform X1
gi|1032021471	38.68	1	2	2	257080	dnaJ homolog subfamily C member 13 isoform X2
gi|1032021623	252.23	20	12	12	69871	division abnormally delayed protein
gi|1032021685	66.08	2	2	2	94582	translation elongation factor 2 isoform X1
gi|1032021951	36.66	1	2	2	103629	protein spire isoform X2
gi|1032022792	60.29	0	2	2	479491	uncharacterized protein PF11_0213-like
gi|1032023472	159.69	19	3	3	25558	FK506-binding protein 2 isoform X2
gi|1032024354	173.98	4	6	6	190408	carboxypeptidase D
gi|1032024484	105.96	9	2	2	37972	sorbitol dehydrogenase-like
gi|1032025227	48.82	0	2	2	311234	uncharacterized protein LOC409619
gi|1032025541	45.88	1	2	2	147500	ubiquitin carboxyl-terminal hydrolase 47
gi|1032025627	357.92	12	21	21	200414	alpha-2-macroglobulin-like protein 1 isoform X2
gi|1032025994	34.61	2	2	2	38833	ribosome biogenesis regulatory protein homolog
gi|1032026205	119.17	8	2	2	38682	prion-like-(Q/N-rich) domain-bearing protein 25 isoform X2
gi|1032026444	34.05	1	2	2	135745	WD repeat-containing protein 63-like
gi|1032026478	38.7	1	2	2	72229	uncharacterized protein LOC413627
gi|1032026522	60.05	0	2	2	185451	uncharacterized protein MAL13P1.304 isoform X4
gi|1032026524	60.05	0	2	2	183954	uncharacterized protein MAL13P1.304 isoform X5
gi|1032026673	786.72	49	196	195	376756	LOW QUALITY PROTEIN: apolipophorins
gi|1032026766	49.8	1	2	2	77468	cAMP-specific 3' 5'-cyclic phosphodiesterase isoform X11
gi|1032026846	88.11	3	2	2	100016	cytosolic 10-formyltetrahydrofolate dehydrogenase
gi|1032027008	38.58	1	2	2	224363	chromodomain-helicase-DNA-binding protein Mi-2 homolog isoform X1
gi|1032027010	38.58	1	2	2	224019	chromodomain-helicase-DNA-binding protein Mi-2 homolog isoform X2
gi|1032027012	38.58	1	2	2	224122	chromodomain-helicase-DNA-binding protein Mi-2 homolog isoform X3
gi|1032027014	38.58	1	2	2	223371	chromodomain-helicase-DNA-binding protein Mi-2 homolog isoform X4
gi|1032027018	38.58	1	2	2	172616	chromodomain-helicase-DNA-binding protein Mi-2 homolog isoform X7
gi|1032027226	234.31	6	3	3	82252	LOW QUALITY PROTEIN: interferon-related developmental regulator 1-like
gi|1032027441	107.05	1	2	2	566778	basement membrane-specific heparan sulfate proteoglycan core protein
gi|1032027818	156.31	7	5	5	84862	procollagen-lysine 2-oxoglutarate 5-dioxygenase 3 isoform X2
gi|1032027821	148.9	3	3	3	91206	procollagen-lysine 2-oxoglutarate 5-dioxygenase 3 isoform X4
gi|1032027831	36.99	0	2	2	315071	LOW QUALITY PROTEIN: uncharacterized protein LOC552177
gi|1032027862	62.58	7	2	2	25577	ER membrane protein complex subunit 10
gi|1032028111	333.36	29	15	15	45916	serine protease 44 isoform X1
gi|1032028113	333.36	29	15	15	45916	serine protease 44 isoform X1
gi|1032028115	333.36	29	15	15	45916	serine protease 44 isoform X1
gi|1032028117	333.36	30	15	15	44186	trypsin-7 isoform X2
gi|1032028119	333.36	30	15	15	44186	trypsin-7 isoform X2
gi|1032028216	53.8	0	2	2	195587	transient receptor potential cation channel trpm isoform X1
gi|1032028218	53.8	0	2	2	194591	transient receptor potential cation channel trpm isoform X2
gi|1032028220	53.8	0	2	2	193865	transient receptor potential cation channel trpm isoform X3
gi|1032028222	53.8	0	2	2	193402	transient receptor potential cation channel trpm isoform X4
gi|1032028224	53.8	0	2	2	191680	transient receptor potential cation channel trpm isoform X5
gi|1032028226	53.8	0	2	2	191581	transient receptor potential cation channel trpm isoform X6
gi|1032028228	53.8	0	2	2	189397	transient receptor potential cation channel trpm isoform X7
gi|1032028461	152.97	9	5	5	64325	sphingomyelin phosphodiesterase 1-like
gi|1032028872	156.71	10	5	5	54662	gram-negative bacteria-binding protein 1-2 isoform X1
gi|1032028874	156.71	10	5	5	54662	gram-negative bacteria-binding protein 1-2 isoform X1
gi|1032028876	156.71	10	5	5	54662	gram-negative bacteria-binding protein 1-2 isoform X1
gi|1032029219	38.51	0	2	2	133010	calcium-activated potassium channel slowpoke isoform X1
gi|1032029221	38.51	0	2	2	132691	calcium-activated potassium channel slowpoke isoform X2
gi|1032029489	200.83	49	8	8	17961	uncharacterized protein LOC107964964
gi|1032029984	83.67	2	2	2	135071	fibroin heavy chain isoform X2
gi|1062593966	833.46	78	499	499	173204	larval-specific very high density lipoprotein precursor
gi|110748765	108.25	7	3	3	70393	slit homolog 1 protein-like
gi|110748949	424.61	55	30	30	39600	fructose-bisphosphate aldolase
gi|110749126	139.44	9	4	4	70124	glucose dehydrogenase [FAD quinone]
gi|110749234	33.74	0	2	2	277154	pre-mRNA-processing-splicing factor 8
gi|110750075	52.25	4	2	2	43054	serine protease snake isoform X1
gi|110755329	348.73	28	16	16	52003	neurofilament heavy polypeptide
gi|110755367	349.54	25	23	23	75706	leucine-rich repeat-containing protein 15-like
gi|110755589	98.75	7	2	2	26028	peritrophin-1
gi|110755974	255.03	30	8	8	34020	N-acetylneuraminate lyase-like
gi|110756609	240.69	72	17	17	16123	epididymal secretory protein E1-like
gi|110757535	110.8	3	2	2	70173	leucine-rich repeats and immunoglobulin-like domains protein 1
gi|110757651	73.14	7	2	2	25565	alpha-crystallin B chain isoform X1
gi|110758413	34.61	2	2	2	38833	ribosome biogenesis regulatory protein homolog
gi|110759694	146.15	5	3	3	50783	mitochondrial enolase superfamily member 1-like
gi|110760204	60.95	3	2	2	65179	poly(U)-specific endoribonuclease homolog
gi|110760993	113.41	4	2	2	62233	uncharacterized protein LOC551323 isoform X1
gi|110761725	209.04	19	4	4	40822	lachesin isoform X1
gi|110762287	220.39	25	5	5	15458	uncharacterized protein LOC724644
gi|110762382	53.79	5	2	2	32610	spermidine synthase
gi|110762568	359.23	41	19	19	46114	collagen alpha-1(IV) chain isoform X2
gi|110763663	234.2	38	7	7	23077	protein D2-like
gi|110763671	237.91	28	8	8	23645	protein D2-like isoform X2
gi|110763879	63.44	5	2	2	26983	myoneurin-like isoform X2
gi|110764149	272.85	18	11	11	73085	beta-galactosidase-like
gi|110764250	33.77	3	2	2	41246	estrogen sulfotransferase-like
gi|110764750	47.12	7	2	2	18538	MD-2-related lipid-recognition protein-like
gi|110777198	38.58	1	2	2	223027	chromodomain-helicase-DNA-binding protein Mi-2 homolog isoform X5
gi|118150486	41.47	7	2	2	13050	chemosensory protein 2 precursor
gi|118150500	64.66	10	2	2	14589	chemosensory protein 6 precursor
gi|147902613	167.33	28	3	3	13803	profilin
gi|148224276	171.42	32	5	5	26899	triosephosphate isomerase
gi|148231752	167.33	28	3	3	13803	profilin
gi|148887477	657.75	83	398	398	81282	hexamerin 70c precursor
gi|155369750	722.94	64	647	5	112188	hexamerin 110 precursor
gi|160425209	692.22	74	209	208	81460	hexamerin 70a precursor
gi|166795901	495.45	81	107	107	21348	apolipophorin-III-like protein precursor
gi|209180477	127.66	8	2	2	35861	lambda crystallin-like protein
gi|221325614	45.13	7	2	2	17042	C1q-like venom protein precursor
gi|226533687	234.03	13	7	7	53703	venom serine carboxypeptidase precursor
gi|229892203	56.29	2	2	2	75404	heat shock protein cognate 5
gi|229892210	309.23	27	15	14	71086	heat shock protein cognate 4
gi|229892214	174.01	9	4	3	72866	heat shock protein cognate 3 precursor
gi|229892248	156.79	7	4	3	83384	heat shock protein 90
gi|229892265	248.55	15	10	1	70389	heat shock protein Hsp70Ab-like
gi|254910928	181.07	32	6	6	21490	peptidoglycan-recognition protein SA precursor
gi|254910931	76.76	10	2	2	21551	peptidoglycan-recognition protein S2 precursor
gi|254910938	148.32	27	2	2	10717	defensin-1 preproprotein
gi|254911140	156.71	10	5	5	54662	gram-negative bacteria-binding protein 1-2 precursor
gi|283436152	257.11	32	8	8	25134	peroxiredoxin-like protein
gi|288869483	205.02	21	6	6	33659	cuticular protein analogous to peritrophins 3-B precursor
gi|288869506	167.05	15	3	3	29530	cuticular protein analogous to peritrophins 3-C precursor
gi|292494909	105.62	7	2	2	24178	apidermin 3 precursor
gi|296010819	41.05	2	2	2	57990	catalase
gi|297591985	221.53	23	6	6	41806	actin related protein 1
gi|297591987	221.53	23	6	6	41806	actin related protein 1
gi|328776077	115.79	17	2	2	17832	15 kDa selenoprotein isoform X1
gi|328776605	38.68	1	2	2	254725	dnaJ homolog subfamily C member 13 isoform X3
gi|328776705	38.56	1	2	2	83239	suppressor of Mek1-like isoform X1
gi|328776829	48.45	1	2	2	135351	LIM domain kinase 1 isoform X1
gi|328776864	66.01	10	2	2	35702	pancreatic triacylglycerol lipase-like isoform X1
gi|328776891	110.66	3	2	2	44208	renin receptor isoform X1
gi|328777202	73.48	7	2	2	17213	sex-regulated protein janus-A-like
gi|328777761	38.44	0	2	2	488519	spectrin beta chain non-erythrocytic 5 isoform X2
gi|328777846	53.8	0	2	2	195587	transient receptor potential cation channel trpm isoform X1
gi|328778095	95.32	6	2	2	56432	lysosomal Pro-X carboxypeptidase
gi|328778238	91.47	6	3	3	71284	NADP-dependent malic enzyme isoform X1
gi|328778301	464.59	27	32	32	105701	calsyntenin-1
gi|328778375	76.81	11	2	2	14155	uncharacterized protein LOC100576736
gi|328778436	43.39	1	2	2	234241	integrator complex subunit 1 isoform X1
gi|328778476	195.17	13	5	5	53173	retinal dehydrogenase 1
gi|328778710	356.75	43	15	15	43430	beta-ureidopropionase
gi|328778949	42.63	1	2	2	89720	venom dipeptidyl peptidase 4-like isoform X3
gi|328779079	63.05	3	2	2	38134	fumarylacetoacetate hydrolase domain-containing protein 2A isoform X1
gi|328779355	119.17	8	2	2	38870	prion-like-(Q/N-rich) domain-bearing protein 25 isoform X1
gi|328779477	137.46	4	3	3	67154	trehalase-like isoform X1
gi|328779480	359.23	40	19	19	46733	collagen alpha-1(IV) chain isoform X1
gi|328779673	110.07	8	2	2	24343	protein lethal(2)essential for life-like
gi|328780689	95.63	5	2	2	73331	coagulation factor X
gi|328781230	60.2	7	2	2	16971	protein NPC2 homolog
gi|328781384	107.57	4	3	3	105435	fibroin heavy chain isoform X5
gi|328781428	46.29	1	2	2	135144	alanine--tRNA ligase cytoplasmic isoform X1
gi|328782015	230.33	14	5	5	47969	carboxypeptidase B-like
gi|328782411	214.81	34	10	10	15811	uncharacterized protein LOC100577527
gi|328782416	275.85	11	21	21	258733	uncharacterized protein LOC724971 isoform X1
gi|328782499	279.53	8	8	8	100100	prosaposin isoform X1
gi|328782524	40.2	1	2	2	151907	receptor-type guanylate cyclase gcy-4 isoform X3
gi|328782703	36.75	1	2	2	139462	serine/threonine-protein phosphatase 1 regulatory subunit 10 isoform X1
gi|328782850	44.98	0	2	2	162953	intraflagellar transport protein 140 homolog
gi|328782977	187.62	2	3	3	190969	collagen alpha-1(IV) chain
gi|328783045	53.83	2	2	2	66028	glucose dehydrogenase [FAD quinone]-like isoform X2
gi|328783335	98.02	15	2	2	9315	chymotrypsin inhibitor-like isoform X1
gi|328783393	176.45	11	4	4	44925	uncharacterized protein LOC725661
gi|328783429	194.57	31	5	5	20600	protein D2-like isoform X3
gi|328783586	173.58	12	5	5	75966	uncharacterized protein LOC724917
gi|328784443	93.43	6	3	3	76075	sulfhydryl oxidase 1-like
gi|328784556	241.58	16	8	8	61210	esterase FE4-like isoform X1
gi|328784616	69.77	1	2	2	107692	hypoxia up-regulated protein 1 isoform X1
gi|328784718	99.65	4	2	2	104745	flocculation protein FLO11-like isoform X1
gi|328784765	92.6	5	2	2	43060	uncharacterized oxidoreductase YrbE-like
gi|328784953	285.63	58	14	14	23133	probable phospholipid hydroperoxide glutathione peroxidase
gi|328785311	41.35	2	2	2	82278	MATH and LRR domain-containing protein PFE0570w
gi|328785317	81.26	1	2	2	185391	integrin alpha-PS2 isoform X1
gi|328785371	46.85	2	2	2	52286	beta-1 3-glucan-binding protein 1
gi|328785712	54.36	2	2	2	85319	uncharacterized protein PFB0145c-like isoform X2
gi|328785944	51.04	1	2	2	77159	uncharacterized protein LOC552728
gi|328786018	98.55	5	2	2	46154	uncharacterized protein LOC727081 isoform X2
gi|328786255	34.4	0	2	2	203678	serine/threonine-protein kinase Genghis Khan isoform X3
gi|328786618	74.79	2	2	2	61534	cell surface glycoprotein 1-like
gi|328786659	96.93	6	2	2	32802	deoxyribose-phosphate aldolase
gi|328787101	170.64	8	3	3	53582	isocitrate dehydrogenase [NADP] cytoplasmic
gi|328787163	158.63	4	4	4	93714	uncharacterized protein LOC552843
gi|328787224	33.81	0	2	2	235460	HEAT repeat-containing protein 1 isoform X1
gi|328787239	54.5	3	2	2	51394	uncharacterized protein LOC726407
gi|328787428	53.59	5	2	2	29112	chondroitin proteoglycan 2
gi|328788305	77.4	2	2	2	139760	neuroglian isoform X1
gi|328788558	389.52	23	27	27	100380	putative cysteine proteinase CG12163 isoform X2
gi|328788571	139.44	9	4	4	70124	glucose dehydrogenase [FAD quinone]
gi|328788573	139.44	9	4	4	70124	glucose dehydrogenase [FAD quinone]
gi|328789000	146.17	33	4	4	14469	notch homolog 2 N-terminal-like protein
gi|328789066	65.96	4	2	2	68343	ATP-dependent DNA helicase Q1-like
gi|328789199	49.8	1	2	2	113358	cAMP-specific 3' 5'-cyclic phosphodiesterase isoform X1
gi|328789361	234.81	27	10	10	67409	transketolase-like protein 2 isoform X2
gi|328789565	297.44	18	13	13	83966	spondin-1
gi|328789632	60.25	0	2	2	141936	RNA polymerase-associated protein CTR9 homolog
gi|328789897	52.52	4	2	2	53177	uncharacterized protein LOC100577513 isoform X1
gi|328789900	133.53	14	3	3	28806	chondroitin proteoglycan-2-like
gi|328791352	76.13	1	2	2	110782	collagen alpha-1(I) chain-like isoform X1
gi|328791482	73.14	9	2	2	21253	heat shock protein beta-1 isoform X2
gi|328791671	138.36	8	4	4	52417	uncharacterized protein LOC412196
gi|328792196	405.9	48	21	21	46354	probable serine/threonine-protein kinase clkA
gi|328792524	71.52	2	2	2	90763	uncharacterized protein LOC408570
gi|328792562	160.03	12	4	4	47621	uncharacterized protein LOC725273 isoform X1
gi|328792916	162.08	5	8	8	198043	laminin subunit beta-1 isoform X2
gi|328793281	57.9	3	2	2	55703	alpha-L-fucosidase isoform X2
gi|328793329	42.47	3	2	2	26953	uncharacterized protein LOC552154
gi|335892796	145.09	18	4	4	22644	peptidyl-prolyl cis-trans isomerase B precursor
gi|365733625	58.64	1	2	2	223237	bruchpilot
gi|399158374	250.26	24	6	3	21577	cuticular protein 1 precursor
gi|399220296	264.21	32	8	5	26387	cuticular protein 2 precursor
gi|399220298	80.23	3	2	2	34354	cuticular protein 3 precursor
gi|399220314	38.81	4	2	2	17470	cuticular protein 17 precursor
gi|48094341	74.3	10	2	2	20826	myophilin
gi|48095525	86.87	8	2	2	50175	tubulin beta-1 chain
gi|48096130	100.02	6	2	2	56610	putative aldehyde dehydrogenase family 7 member A1 homolog
gi|48096769	56.89	5	2	2	27956	proteasome subunit alpha type-3
gi|48097100	228.6	37	13	13	42504	3-ketoacyl-CoA thiolase mitochondrial
gi|48098039	66.8	4	3	3	85995	probable aconitate hydratase mitochondrial isoform X1
gi|48099074	184.7	25	5	5	35462	ester hydrolase C11orf54 homolog
gi|48129806	100.53	5	2	2	28555	Na(+)/H(+) exchange regulatory cofactor NHE-RF1
gi|48138568	54.05	7	2	2	16360	ubiquitin-conjugating enzyme E2 variant 2
gi|48139441	88.6	5	2	2	26490	L-xylulose reductase
gi|48142169	119.47	6	4	3	36718	retinol dehydrogenase 11-like
gi|48142692	346.38	35	15	15	35883	glyceraldehyde-3-phosphate dehydrogenase 2
gi|571499463	115.79	19	2	2	16352	15 kDa selenoprotein isoform X2
gi|571500684	100.79	1	2	2	133848	furin-like protease 2 isoform X2
gi|571501581	91.46	10	2	2	24490	icarapin-like isoform X1
gi|571501685	233.93	27	11	11	40672	transaldolase
gi|571501733	81.81	4	2	2	31694	glucosamine-6-phosphate isomerase
gi|571502064	424.61	55	30	30	39600	fructose-bisphosphate aldolase
gi|571502101	53.83	2	2	2	66578	glucose dehydrogenase [FAD quinone]-like isoform X1
gi|571502107	53.83	2	2	2	66028	glucose dehydrogenase [FAD quinone]-like isoform X2
gi|571502113	53.83	2	2	2	60936	glucose dehydrogenase [FAD quinone]-like isoform X3
gi|571503873	41.46	0	2	2	237682	protein KIAA0100 isoform X1
gi|571503876	41.46	0	2	2	237433	protein KIAA0100 isoform X2
gi|571504309	67.62	25	2	2	10913	uncharacterized protein LOC725882
gi|571504313	67.62	25	2	2	10913	uncharacterized protein LOC725882
gi|571506468	36.77	1	2	2	119892	integrin alpha-9 isoform X1
gi|571506471	36.77	1	2	2	117983	integrin alpha-8 isoform X2
gi|571507268	92.14	3	2	2	55481	tropomyosin alpha-1 chain isoform X3
gi|571507273	92.14	3	2	2	55322	tropomyosin alpha-1 chain isoform X5
gi|571507295	92.14	3	2	2	55222	tropomyosin alpha-1 chain isoform X9
gi|571507299	92.14	3	2	2	54943	tropomyosin alpha-1 chain isoform X12
gi|571507309	92.14	3	2	2	55063	tropomyosin alpha-1 chain isoform X11
gi|571507353	92.14	5	2	2	32982	tropomyosin isoform X15
gi|571507360	92.14	5	2	2	32564	tropomyosin isoform X17
gi|571507375	92.14	5	2	2	29614	tropomyosin-1 isoforms 9A/A/B isoform X20
gi|571507378	92.14	5	2	2	29196	tropomyosin-1 isoforms 9A/A/B isoform X23
gi|571507998	160.8	17	5	5	48291	senecionine N-oxygenase-like
gi|571508007	160.8	17	5	5	48291	senecionine N-oxygenase-like
gi|571508392	118.15	6	3	1	82754	heat shock protein 83
gi|571509864	52.25	4	2	2	43113	serine protease snake isoform X2
gi|571509868	52.25	4	2	2	37692	serine protease snake isoform X3
gi|571510362	40.1	0	2	2	352926	laminin subunit alpha-1
gi|571510972	68.7	1	2	2	180351	fibrillin-1-like
gi|571511216	40.85	1	2	2	163897	centrosomal protein of 152 kDa-like isoform X1
gi|571511219	40.85	1	2	2	162514	centrosomal protein of 152 kDa-like isoform X2
gi|571511835	316.75	10	13	13	163549	uncharacterized protein LOC411955 isoform X1
gi|571511839	316.75	11	13	13	146637	uncharacterized protein LOC411955 isoform X2
gi|571512062	121.47	6	3	1	93891	97 kDa heat shock protein isoform X2
gi|571514351	439.09	13	63	63	500208	uncharacterized protein LOC410793
gi|571514440	100.53	5	2	2	28555	Na(+)/H(+) exchange regulatory cofactor NHE-RF1
gi|571514711	48.81	1	2	2	67464	probable ATP-dependent RNA helicase DDX55 homolog
gi|571514744	70.63	5	2	2	27543	endoplasmic reticulum resident protein 29
gi|571515292	37.01	8	2	2	10031	uncharacterized protein LOC100576949
gi|571515487	297.44	18	13	13	83966	spondin-1
gi|571515490	297.44	18	13	13	83966	spondin-1
gi|571515702	184.57	36	5	5	16832	cofilin/actin-depolymerizing factor homolog
gi|571516036	52.68	2	2	2	80225	tudor domain-containing protein 3 isoform X2
gi|571516307	57.76	3	2	2	59759	stress-activated protein kinase JNK isoform X1
gi|571516310	57.76	3	2	2	59759	stress-activated protein kinase JNK isoform X1
gi|571516313	57.76	3	2	2	58043	stress-activated protein kinase JNK isoform X2
gi|571516667	38.56	1	2	2	81166	putative uncharacterized protein DDB_G0293878 isoform X2
gi|571516670	38.56	1	2	2	73589	putative uncharacterized protein DDB_G0286901 isoform X3
gi|571516673	38.56	1	2	2	73589	putative uncharacterized protein DDB_G0286901 isoform X3
gi|571517951	76.34	0	2	2	190778	restin homolog isoform X2
gi|571518778	40.12	1	2	2	109111	DNA ligase 1 isoform X2
gi|571518781	40.12	1	2	2	108570	DNA ligase 1 isoform X3
gi|571519692	87.17	1	2	2	364655	titin homolog isoform X2
gi|571519695	87.17	1	2	2	364784	titin homolog isoform X1
gi|571519698	87.17	1	2	2	363738	titin-like isoform X3
gi|571520744	54.01	3	2	2	42717	uncharacterized protein LOC725167 isoform X2
gi|571521173	52.52	5	2	2	48976	uncharacterized protein LOC100577513 isoform X2
gi|571522427	118.78	15	3	3	23820	glutathione S-transferase S4 isoform X1
gi|571522431	118.78	15	3	3	23820	glutathione S-transferase S4 isoform X1
gi|571523743	279.53	8	8	8	100100	prosaposin isoform X1
gi|571523747	279.53	8	8	8	99728	prosaposin isoform X2
gi|571524305	73.7	3	2	2	62570	pyruvate kinase isoform X2
gi|571524308	77.53	4	2	2	61151	pyruvate kinase isoform X3
gi|571525250	83.81	2	2	2	61498	stress-induced-phosphoprotein 1
gi|571525838	39.03	1	2	2	361658	protein dachsous isoform X1
gi|571525842	39.03	1	2	2	302463	protein dachsous isoform X3
gi|571525849	39.03	1	2	2	302065	protein dachsous isoform X4
gi|571525852	39.03	1	2	2	298647	protein dachsous isoform X5
gi|571525855	39.03	1	2	2	298647	protein dachsous isoform X5
gi|571526870	240.06	43	8	8	8298	omega-conotoxin-like protein 1
gi|571527761	319.86	8	20	20	315710	papilin isoform X1
gi|571527764	319.86	8	20	20	315585	papilin isoform X2
gi|571527768	319.86	8	20	20	309492	papilin isoform X3
gi|571527772	319.86	8	20	20	309249	papilin isoform X4
gi|571527775	319.86	8	20	20	308971	papilin isoform X5
gi|571527778	319.86	8	20	20	302510	papilin isoform X6
gi|571529944	77.4	2	2	2	139484	neuroglian isoform X2
gi|571530983	215.41	14	5	5	50338	elongation factor 1-alpha isoform X1
gi|571530989	215.41	14	5	5	50338	elongation factor 1-alpha isoform X1
gi|571530993	215.41	14	5	5	50338	elongation factor 1-alpha isoform X1
gi|571531001	215.41	14	5	5	50338	elongation factor 1-alpha isoform X1
gi|571531153	249.1	5	6	6	228135	DNA-directed RNA polymerase III subunit RPC1
gi|571531632	36.66	1	2	2	104002	protein spire isoform X1
gi|571531642	36.66	1	2	2	102748	protein spire isoform X3
gi|571531648	36.66	1	2	2	90503	protein spire isoform X4
gi|571531811	86.64	4	2	2	45110	serine protease easter
gi|571531817	91.32	5	3	3	62444	serine protease easter
gi|571531875	64.79	18	2	2	8715	NEDD8
gi|571532201	108.97	7	2	2	48293	alpha-N-acetylgalactosaminidase partial
gi|571532611	66.01	10	2	2	34951	pancreatic lipase-related protein 2-like isoform X2
gi|571532615	66.01	12	2	2	30988	pancreatic triacylglycerol lipase-like isoform X3
gi|571533240	52.27	2	2	2	76921	polyubiquitin-A isoform X2
gi|571534903	54.36	2	2	2	85861	uncharacterized protein PFB0145c-like isoform X1
gi|571537658	48.45	1	2	2	131710	LIM domain kinase 1 isoform X2
gi|571537662	48.45	1	2	2	125565	LIM domain kinase 1 isoform X3
gi|571537717	38.44	0	2	2	490707	spectrin beta chain non-erythrocytic 5 isoform X1
gi|571537724	38.44	0	2	2	488104	spectrin beta chain non-erythrocytic 5 isoform X3
gi|571537727	38.44	0	2	2	485306	spectrin beta chain non-erythrocytic 5 isoform X4
gi|571537731	38.44	0	2	2	485306	spectrin beta chain non-erythrocytic 5 isoform X4
gi|571538262	42.63	1	2	2	94167	venom dipeptidyl peptidase 4-like isoform X1
gi|571538265	42.63	1	2	2	90165	venom dipeptidyl peptidase 4-like isoform X2
gi|571538268	42.63	1	2	2	89720	venom dipeptidyl peptidase 4-like isoform X3
gi|571538271	42.63	1	2	2	89720	venom dipeptidyl peptidase 4-like isoform X3
gi|571538274	42.63	1	2	2	89720	venom dipeptidyl peptidase 4-like isoform X3
gi|571538591	119.17	8	2	2	38870	prion-like-(Q/N-rich) domain-bearing protein 25 isoform X1
gi|571538597	119.17	8	2	2	38870	prion-like-(Q/N-rich) domain-bearing protein 25 isoform X1
gi|571538600	119.17	8	2	2	38870	prion-like-(Q/N-rich) domain-bearing protein 25 isoform X1
gi|571538604	119.17	10	2	2	33007	uncharacterized protein DDB_G0272420-like isoform X3
gi|571538912	42.51	5	2	2	35328	SPARC
gi|571539593	45.39	1	2	2	113565	glutamate receptor 1 isoform X2
gi|571539639	357.92	12	21	21	200485	alpha-2-macroglobulin-like protein 1 isoform X1
gi|571540874	34.61	2	2	2	38833	ribosome biogenesis regulatory protein homolog
gi|571541340	55.8	0	2	2	237573	phosphatidylinositol 4-kinase alpha
gi|571542379	60.05	0	2	2	190570	uncharacterized protein MAL13P1.304 isoform X1
gi|571542385	60.05	0	2	2	189994	uncharacterized protein MAL13P1.304 isoform X2
gi|571542388	60.05	0	2	2	186708	uncharacterized protein MAL13P1.304 isoform X3
gi|571542406	60.05	0	2	2	175546	protein PF14_0175 isoform X6
gi|571542665	74.19	4	2	2	47174	calreticulin
gi|571542900	38.24	1	2	2	80455	exocyst complex component 8
gi|571543029	36.45	10	2	2	22475	putative uncharacterized protein DDB_G0287265
gi|571544147	88.11	3	2	2	100016	cytosolic 10-formyltetrahydrofolate dehydrogenase
gi|571544151	88.11	3	2	2	100016	cytosolic 10-formyltetrahydrofolate dehydrogenase
gi|571544953	38.58	1	2	2	222785	chromodomain-helicase-DNA-binding protein Mi-2 homolog isoform X6
gi|571545198	99.65	4	2	2	101292	flocculation protein FLO11-like isoform X2
gi|571545540	156.31	7	5	5	85492	procollagen-lysine 2-oxoglutarate 5-dioxygenase 3 isoform X1
gi|571545544	156.31	8	5	5	77873	procollagen-lysine 2-oxoglutarate 5-dioxygenase 3 isoform X3
gi|571546273	49.8	1	2	2	112504	cAMP-specific 3' 5'-cyclic phosphodiesterase isoform X2
gi|571546277	49.8	1	2	2	112058	cAMP-specific 3' 5'-cyclic phosphodiesterase isoform X3
gi|571546281	49.8	1	2	2	111697	cAMP-specific 3' 5'-cyclic phosphodiesterase isoform X4
gi|571546285	49.8	1	2	2	111134	cAMP-specific 3' 5'-cyclic phosphodiesterase isoform X5
gi|571546312	49.8	1	2	2	81672	cAMP-specific 3' 5'-cyclic phosphodiesterase isoform X8
gi|571546997	42	1	2	2	157696	structural maintenance of chromosomes protein 4 isoform X1
gi|571547000	42	1	2	2	154760	structural maintenance of chromosomes protein 4 isoform X2
gi|571547004	42	1	2	2	154760	structural maintenance of chromosomes protein 4 isoform X2
gi|571547007	42	1	2	2	139020	structural maintenance of chromosomes protein 4 isoform X3
gi|571547408	110.66	4	2	2	36807	renin receptor isoform X2
gi|571548000	58.64	1	2	2	264871	bruchpilot isoform X1
gi|571548006	58.64	1	2	2	220473	bruchpilot isoform X2
gi|571548485	46.29	1	2	2	128115	alanine--tRNA ligase cytoplasmic isoform X2
gi|571549367	83.67	2	2	2	136848	fibroin heavy chain isoform X1
gi|571549375	83.67	2	2	2	116810	fibroin heavy chain isoform X4
gi|571549435	240.5	35	17	17	64199	beta-hexosaminidase subunit beta-like isoform X1
gi|571550262	83.47	1	2	2	106243	uncharacterized protein LOC100578770
gi|571550343	215.77	3	5	5	264434	fatty acid synthase
gi|571552071	37.76	0	2	2	216673	kinesin-like protein KIF13B isoform X6
gi|571552075	37.76	0	2	2	215969	kinesin-like protein KIF13B isoform X7
gi|571552091	37.76	0	2	2	213874	kinesin-like protein KIF13A isoform X10
gi|571552099	37.76	0	2	2	212598	kinesin-like protein KIF13A isoform X11
gi|571552103	37.76	0	2	2	211990	kinesin-like protein KIF13A isoform X12
gi|571552510	280.06	25	14	14	50736	ovalbumin-related protein X
gi|571552756	36.75	1	2	2	139462	serine/threonine-protein phosphatase 1 regulatory subunit 10 isoform X1
gi|571553563	55.31	0	2	2	174862	MATH and LRR domain-containing protein PFE0570w-like
gi|571553669	69.77	1	2	2	106238	hypoxia up-regulated protein 1 isoform X2
gi|571553777	120.05	15	4	4	29896	uncharacterized protein LOC100577844 isoform X1
gi|571553781	120.05	16	4	4	27751	uncharacterized protein LOC100577844 isoform X3
gi|571553784	120.05	20	4	4	22797	uncharacterized protein LOC100577844 isoform X4
gi|571554787	110.53	10	2	2	28076	14-3-3 protein zeta isoform X1
gi|571554796	110.53	10	2	2	28074	14-3-3 protein zeta isoform X2
gi|571554799	110.53	10	2	2	28076	14-3-3 protein zeta isoform X1
gi|571554802	110.53	10	2	2	28067	14-3-3 protein zeta isoform X3
gi|571555325	157.2	15	5	5	16014	uncharacterized protein LOC726321
gi|571555985	80.01	9	2	2	15600	methionine-R-sulfoxide reductase B1 isoform X5
gi|571559336	239.94	3	7	7	315285	fibrillin-2-like
gi|571561342	35.93	1	2	2	165016	uncharacterized protein LOC410154 isoform X1
gi|571561389	38.43	0	2	2	278873	serine/threonine-protein kinase mTOR
gi|571562707	76.13	1	2	2	110638	collagen alpha-1(I) chain-like isoform X2
gi|571563710	58.95	2	2	2	67396	NADP-dependent malic enzyme isoform X2
gi|571564872	209.04	19	4	4	40163	lachesin isoform X2
gi|571565639	186.5	12	4	4	52897	6-phosphogluconate dehydrogenase decarboxylating
gi|571565862	141.25	10	3	3	49965	tubulin alpha-1 chain
gi|571565878	37.95	1	2	2	138722	tolloid-like protein 1 isoform X1
gi|571566261	35.85	1	2	2	108728	WD repeat-containing protein 63-like
gi|571566593	83.06	9	2	2	26476	putative gamma-glutamylcyclotransferase CG2811 isoform X1
gi|571566596	83.06	9	2	2	26074	putative gamma-glutamylcyclotransferase CG2811 isoform X2
gi|571566599	83.06	10	2	2	23736	putative gamma-glutamylcyclotransferase CG2811 isoform X3
gi|571568268	76.76	11	2	2	18880	peptidoglycan-recognition protein S2 isoform X1
gi|571568516	53.79	5	2	2	32610	spermidine synthase
gi|571568523	53.79	5	2	2	32610	spermidine synthase
gi|571568680	81.26	1	2	2	182490	integrin alpha-PS2 isoform X2
gi|571569906	66.8	4	3	3	85514	probable aconitate hydratase mitochondrial isoform X2
gi|571569980	137.46	4	3	3	66348	trehalase-like isoform X2
gi|571570888	34.95	0	2	2	430882	transformation/transcription domain-associated protein
gi|571571517	127.53	1	2	2	120058	ATP-citrate synthase
gi|571573301	80.52	9	3	3	14277	odorant binding protein 18 isoform X1
gi|571573515	56.2	2	2	2	43618	arginine kinase isoform X1
gi|571573519	46.95	2	2	2	41863	arginine kinase isoform X2
gi|571573521	46.95	3	2	2	39992	arginine kinase isoform X3
gi|571573654	75.64	5	2	2	58448	phosphoglucomutase isoform X2
gi|571573656	136.31	6	2	2	54206	phosphoglucomutase isoform X3
gi|571574244	366.28	11	32	32	283882	fibrillin-2
gi|571574380	98.02	15	2	2	9230	chymotrypsin inhibitor-like isoform X2
gi|571574384	245.57	75	24	24	8130	chymotrypsin inhibitor
gi|571574872	57.53	1	2	2	173799	DE-cadherin isoform X1
gi|571574876	57.53	1	2	2	167947	DE-cadherin isoform X2
gi|571574878	57.53	1	2	2	166910	DE-cadherin isoform X3
gi|571574972	237.91	32	8	8	20600	protein D2-like isoform X3
gi|571575074	50.97	1	2	2	151189	protocadherin-15 isoform X2
gi|571575078	50.97	1	2	2	151189	protocadherin-15 isoform X2
gi|571575080	50.97	1	2	2	151189	protocadherin-15 isoform X2
gi|571575235	74.63	4	2	2	36899	trans-1 2-dihydrobenzene-1 2-diol dehydrogenase-like
gi|571575238	74.63	4	2	2	36899	trans-1 2-dihydrobenzene-1 2-diol dehydrogenase-like
gi|571575247	51.84	2	2	2	88895	transitional endoplasmic reticulum ATPase TER94
gi|571575268	35.97	3	2	2	97268	synaptogenesis protein syg-2-like isoform X4
gi|571575322	140.18	5	2	2	68640	PTS-dependent dihydroxyacetone kinase dihydroxyacetone-binding subunit DhaK-like
gi|571575589	63.44	5	2	2	27358	myoneurin-like isoform X1
gi|571575591	63.44	5	2	2	27358	myoneurin-like isoform X1
gi|571575915	70.66	2	2	2	72869	plexin domain-containing protein 2 isoform X1
gi|571575917	70.66	3	2	2	57924	plexin domain-containing protein 2 isoform X2
gi|571576468	31.09	1	2	2	117184	uncharacterized protein C05D11.1-like isoform X1
gi|571576509	86.63	1	2	2	183346	collagen alpha-5(IV) chain
gi|571576745	162.08	5	8	8	201202	laminin subunit beta-1 isoform X1
gi|571576783	30.62	2	2	2	94555	nucleolar MIF4G domain-containing protein 1 homolog
gi|571576785	30.62	2	2	2	94555	nucleolar MIF4G domain-containing protein 1 homolog
gi|571576788	252.27	30	4	4	16114	lysozyme isoform X2
gi|571576905	39.1	3	2	2	60505	cytochrome P450 302a1 mitochondrial
gi|571577919	50.76	1	2	2	148718	uncharacterized protein LOC727370 isoform X1
gi|571577921	50.76	1	2	2	148562	uncharacterized protein LOC727370 isoform X2
gi|571577927	50.76	1	2	2	141679	uncharacterized protein LOC727370 isoform X3
gi|571577929	50.76	1	2	2	141679	uncharacterized protein LOC727370 isoform X3
gi|571577931	50.76	1	2	2	141679	uncharacterized protein LOC727370 isoform X3
gi|571577933	44.08	1	2	2	139337	uncharacterized protein LOC727370 isoform X4
gi|571577989	46.67	0	2	2	207821	tuberin isoform X1
gi|571577991	46.67	0	2	2	176132	tuberin isoform X3
gi|571578095	35.84	3	2	2	62077	uncharacterized protein LOC411983 isoform X1
gi|571578097	35.84	3	2	2	62077	uncharacterized protein LOC411983 isoform X1
gi|571578099	35.84	3	2	2	62077	uncharacterized protein LOC411983 isoform X1
gi|571578101	31.46	3	2	2	62077	uncharacterized protein LOC411983 isoform X1
gi|571578283	283.9	5	14	14	393848	laminin subunit alpha
gi|571578302	41.99	2	2	2	59151	vanin-like protein 1
gi|5834932	34.12	5	2	2	14036	NADH dehydrogenase subunit 3 (mitochondrion) [Apis mellifera ligustica]
gi|58585076	62.01	3	2	2	63898	juvenile hormone esterase precursor
gi|58585086	758.32	82	191	189	78657	transferrin 1 precursor
gi|58585104	60.67	1	2	2	201046	vitellogenin precursor
gi|58585106	352.3	56	23	23	14954	chemosensory protein 3 precursor
gi|58585146	46.95	3	2	2	40008	arginine kinase
gi|58585148	660.93	73	134	134	79529	hexamerin 70b precursor
gi|58585168	274.35	34	18	1	19380	apidaecins type 14 precursor
gi|58585170	72.79	2	2	2	52916	major royal jelly protein 4 precursor
gi|58585174	137.66	31	5	5	14492	hymenoptaecin preproprotein
gi|58585178	102.02	42	2	2	5903	abaecin precursor
gi|58585184	346.71	55	34	33	27192	short-chain dehydrogenase/reductase
gi|58585198	156.65	27	7	2	50521	elongation factor 1-alpha
gi|58585214	388.95	87	23	23	15549	FABP-like protein
gi|58585222	227.24	35	8	8	29213	take-out-like carrier protein precursor
gi|60115688	91.46	10	2	2	24789	icarapin-like precursor
gi|62526112	215.41	14	5	5	50310	elongation factor 1-alpha
gi|66499293	113.43	10	3	3	62968	glucose-6-phosphate isomerase
gi|66499547	109.17	5	4	4	70029	glucose dehydrogenase [FAD quinone]
gi|66500170	400.84	27	31	31	106838	neutral alpha-glucosidase AB isoform X2
gi|66500583	160.8	17	5	5	48291	senecionine N-oxygenase-like
gi|66501172	97.68	7	2	2	23686	ras-related protein Rab-2
gi|66503776	254.61	28	12	12	67918	transketolase isoform X1
gi|66503826	106.88	9	2	2	35079	inositol oxygenase
gi|66504360	28.57	6	2	2	22635	ATP synthase subunit O mitochondrial
gi|66506786	127.8	9	2	2	36159	malate dehydrogenase cytoplasmic
gi|66506853	59.84	5	2	2	37265	1 5-anhydro-D-fructose reductase-like
gi|66508439	66.08	2	2	2	94582	translation elongation factor 2 isoform X2
gi|66508985	58.47	3	2	2	50293	L-threonine ammonia-lyase isoform X2
gi|66509122	69.97	2	2	2	59951	FGGY carbohydrate kinase domain-containing protein
gi|66510555	65.06	2	2	2	85442	polyubiquitin-A isoform X1
gi|66512785	42.51	5	2	2	35328	SPARC
gi|66513092	227.56	22	6	6	35802	malate dehydrogenase mitochondrial
gi|66513481	34.47	1	2	2	117106	ubiquitin-like modifier-activating enzyme 1
gi|66514180	34.33	0	2	2	188212	5'-3' exoribonuclease 1
gi|66515987	87	7	2	2	19843	translationally-controlled tumor protein homolog
gi|66516304	83.64	3	2	2	65727	bifunctional purine biosynthesis protein PURH
gi|66518140	37	4	2	2	31190	proteasome inhibitor PI31 subunit isoform X1
gi|66522157	83.06	10	2	2	23334	putative gamma-glutamylcyclotransferase CG2811 isoform X4
gi|66524161	71.84	7	2	2	25186	ferritin heavy polypeptide-like 17
gi|66524882	237.91	32	8	8	20600	protein D2-like isoform X3
gi|66524954	133.34	17	2	2	14484	uncharacterized protein LOC552461
gi|66525345	100.89	5	2	2	57180	spermine oxidase-like
gi|66525576	161.05	18	3	3	36082	aldose reductase-like
gi|66525858	63.05	4	2	2	36722	fumarylacetoacetate hydrolase domain-containing protein 2A isoform X2
gi|66530142	127.53	1	2	2	120058	ATP-citrate synthase
gi|66530373	74.63	4	2	2	36899	trans-1 2-dihydrobenzene-1 2-diol dehydrogenase-like
gi|66533332	70.18	17	2	2	20068	mesencephalic astrocyte-derived neurotrophic factor homolog
gi|66533395	48.29	2	2	2	57903	T-complex protein 1 subunit beta
gi|66534750	179.31	24	5	5	22809	peptidyl-prolyl cis-trans isomerase-like
gi|66535209	141.25	10	3	3	49967	tubulin alpha-1 chain-like
gi|66535742	66.12	6	2	2	54252	cytosolic non-specific dipeptidase
gi|66536388	180.57	22	7	7	30274	apolipoprotein D
gi|66544702	27.8	2	2	2	59124	T-complex protein 1 subunit theta
gi|66546988	178.02	25	6	6	36772	sorbitol dehydrogenase-like
gi|66547108	81.81	4	2	2	31694	glucosamine-6-phosphate isomerase
gi|66547447	162.23	35	5	5	11403	10 kDa heat shock protein mitochondrial
gi|66547450	329.94	28	15	15	60413	60 kDa heat shock protein mitochondrial-like
gi|66547760	50.73	5	2	2	25694	dihydropteridine reductase
gi|66548818	38.46	2	2	2	99326	sodium- and chloride-dependent GABA transporter ine isoform X1
gi|66550509	284.78	46	11	11	25501	gamma-interferon-inducible-lysosomal thiol reductase
gi|66550553	108.13	7	2	2	40013	phosphotriesterase-related protein isoform X1
gi|66551967	32.25	6	2	2	25303	60S ribosomal protein L13
gi|66553024	26.79	1	2	2	135290	splicing factor 3B subunit 3
gi|66553455	182.81	18	4	4	37640	prostaglandin reductase 1-like
gi|66555021	216.74	33	7	2	30335	apolipoprotein D-like
gi|66555974	48.99	2	2	2	82917	putative uncharacterized protein DDB_G0271606
gi|66560172	69.41	3	2	2	59941	T-complex protein 1 subunit alpha
gi|66560290	90.65	4	2	2	42222	lysosomal aspartic protease
gi|66560574	162.73	28	5	5	16914	uncharacterized protein LOC411622
gi|66561330	75.64	5	2	2	61959	phosphoglucomutase isoform X1
gi|66563290	70.28	2	2	2	61007	T-complex protein 1 subunit gamma
gi|66564326	136.72	8	4	4	52947	carboxypeptidase Q-like
gi|66565246	252.27	28	4	4	17081	lysozyme isoform X1
gi|94158668	219.31	40	9	9	15218	odorant binding protein 15 precursor
gi|94158810	466.61	77	68	68	15105	odorant binding protein 13 precursor
gi|94158822	456.6	86	94	94	15201	odorant binding protein 14 precursor
gi|94158830	80.52	9	3	3	15000	odorant binding protein 18 precursor
gi|94400901	312.85	18	18	18	66568	alpha-glucosidase precursor

## Sheet: S7
Table S7. Identification of proteins expressed in Varroa non-challenged Western honey bee (Apis mellifera ligustica) worker larval hemolymph. The MS/MS raw data were searched using in-house PEAKS software (version 7.5, Bioinformatics Solutions Inc.) against the sequence database containing 22,473 protein sequences of Apis mellifera (downloaded from the NCBI protein sequence in February 2018 ). Ac…
Accession	-10lgP	Coverage (%)	#Peptides	#Unique	Mass	Description
gi|1031994814	58.99	16	2	2	11764	12 kDa FK506-binding protein
gi|1031994851	35.1	1	2	2	158573	uncharacterized protein LOC409422
gi|1031994988	240.73	17	7	7	44619	antitrypsin-like
gi|1031995413	129.1	8	3	3	56305	alpha-L-fucosidase isoform X1
gi|1031995767	26.52	3	2	2	87543	uncharacterized protein LOC409402 isoform X2
gi|1031995841	46.67	0	2	2	202878	tuberin isoform X2
gi|1031995908	31.26	1	2	2	108455	U2 snRNP-associated SURP motif-containing protein
gi|1031996002	26.6	1	2	2	191991	protein polybromo-1 isoform X1
gi|1031996004	26.6	1	2	2	191891	protein polybromo-1 isoform X2
gi|1031996006	26.6	1	2	2	189440	protein polybromo-1 isoform X3
gi|1031996009	26.6	1	2	2	188136	protein polybromo-1 isoform X4
gi|1031996011	26.6	1	2	2	188136	protein polybromo-1 isoform X4
gi|1031996013	26.6	1	2	2	186123	protein polybromo-1 isoform X5
gi|1031996017	26.6	1	2	2	179084	protein polybromo-1 isoform X7
gi|1031996285	31.71	1	2	2	83376	coiled-coil domain-containing protein 40
gi|1031996453	488.75	68	78	2	49316	chitinase-like protein Idgf4 isoform X1
gi|1031996455	486.16	67	81	4	48727	chitinase-like protein Idgf4 isoform X2
gi|1031996783	230.78	34	12	12	25605	uncharacterized protein LOC100578021
gi|1031996946	136.72	8	4	4	52938	carboxypeptidase Q-like
gi|1031997077	56.07	3	2	2	46507	selenium-binding protein 1-A-like
gi|1031997141	421.04	14	44	2	210483	fibrillin-1-like partial
gi|1031997234	336.73	22	28	2	33232	apidaecins type 73 partial
gi|1031997392	28.98	2	2	2	134040	uncharacterized protein LOC727299
gi|1031997426	34.78	0	2	2	353150	centrosome-associated protein 350-like
gi|1031997447	57.68	1	2	2	69294	LOW QUALITY PROTEIN: uncharacterized protein LOC726722
gi|1031997469	60.46	0	2	2	890114	nesprin-1
gi|1031997922	26.8	1	2	2	144962	protein Daple
gi|1031998297	30.99	3	2	2	90029	uncharacterized protein LOC100576132 isoform X1
gi|1031998299	30.99	3	2	2	90029	uncharacterized protein LOC100576132 isoform X1
gi|1031998301	30.99	3	2	2	90029	uncharacterized protein LOC100576132 isoform X1
gi|1031998304	30.99	3	2	2	90029	uncharacterized protein LOC100576132 isoform X1
gi|1031998306	30.99	3	2	2	90029	uncharacterized protein LOC100576132 isoform X1
gi|1031998308	30.99	3	2	2	90029	uncharacterized protein LOC100576132 isoform X1
gi|1031998310	30.99	3	2	2	89942	uncharacterized protein LOC100576132 isoform X2
gi|1031998906	61	0	2	2	277154	pre-mRNA-processing-splicing factor 8
gi|1031999058	33.16	2	2	2	168458	WD repeat-containing protein 7 isoform X3
gi|1031999060	33.16	2	2	2	167713	WD repeat-containing protein 7 isoform X4
gi|1031999064	33.16	2	2	2	167626	WD repeat-containing protein 7 isoform X6
gi|1031999078	33.16	2	2	2	165869	WD repeat-containing protein 7 isoform X13
gi|1031999080	33.16	2	2	2	162244	WD repeat-containing protein 7 isoform X14
gi|1031999590	69.01	4	2	2	63300	nucleobindin-2 isoform X1
gi|1031999592	69.01	4	2	2	61891	nucleobindin-2 isoform X2
gi|1031999912	28.47	3	2	2	39952	snurportin-1
gi|1031999942	82.45	3	2	2	72377	polyubiquitin isoform X1
gi|1031999944	82.45	3	2	2	89419	polyubiquitin-C isoform X2
gi|1032000042	78.61	5	2	2	34242	hemicentin-1-like isoform X1
gi|1032000044	78.61	5	2	2	34242	hemicentin-1-like isoform X1
gi|1032000048	78.61	5	2	2	34242	hemicentin-1-like isoform X1
gi|1032000306	27.9	1	2	2	181809	neither inactivation nor afterpotential protein C isoform X1
gi|1032000310	27.9	1	2	2	174754	neither inactivation nor afterpotential protein C isoform X2
gi|1032000312	27.9	1	2	2	165785	neither inactivation nor afterpotential protein C isoform X3
gi|1032000314	27.9	1	2	2	165785	neither inactivation nor afterpotential protein C isoform X3
gi|1032000316	27.9	1	2	2	165785	neither inactivation nor afterpotential protein C isoform X3
gi|1032000319	27.9	1	2	2	161169	neither inactivation nor afterpotential protein C isoform X4
gi|1032000321	27.9	1	2	2	159464	neither inactivation nor afterpotential protein C isoform X5
gi|1032000323	27.9	1	2	2	156015	neither inactivation nor afterpotential protein C isoform X6
gi|1032000325	27.9	1	2	2	147176	neither inactivation nor afterpotential protein C isoform X7
gi|1032000855	404.26	37	41	40	107976	neutral alpha-glucosidase AB isoform X1
gi|1032000974	27.51	2	2	2	59278	tyrosine-protein kinase Src42A isoform X1
gi|1032001702	333.67	55	19	19	41899	LOW QUALITY PROTEIN: dipeptidase 1
gi|1032001918	135.29	7	3	3	87824	uncharacterized protein LOC724838
gi|1032001952	90.93	10	3	3	52653	uncharacterized protein LOC100578744
gi|1032001956	29.12	0	2	2	271670	serine-protein kinase ATM
gi|1032001958	324.92	49	13	13	45099	uncharacterized protein LOC413792 partial
gi|1032001996	32.14	0	2	2	178368	adenylate cyclase type 10-like
gi|1032002268	45.33	0	2	2	170834	DNA polymerase alpha catalytic subunit
gi|1032002391	30.69	1	2	2	98539	lebercilin
gi|1032002413	36.54	1	2	2	173579	uncharacterized protein LOC725046 isoform X1
gi|1032002415	36.54	1	2	2	173579	uncharacterized protein LOC725046 isoform X1
gi|1032002417	36.54	1	2	2	172405	uncharacterized protein LOC725046 isoform X2
gi|1032002421	36.54	1	2	2	169271	uncharacterized protein LOC725046 isoform X4
gi|1032002423	36.54	1	2	2	167283	uncharacterized protein LOC725046 isoform X5
gi|1032002847	80.38	2	2	2	80234	beta-amyloid-like protein isoform X1
gi|1032002877	204.22	22	6	6	27830	uncharacterized protein LOC100577844 isoform X2
gi|1032003511	46.57	3	2	2	56176	protein disulfide-isomerase
gi|1032003524	34.72	1	2	2	93790	probable serine/threonine-protein kinase DDB_G0283337 isoform X1
gi|1032003526	34.72	1	2	2	77759	probable serine/threonine-protein kinase DDB_G0283337 isoform X2
gi|1032003602	28.45	1	2	2	99920	protein FAM13A
gi|1032004041	829.88	80	1081	4	112086	hexamerin 110 isoform X1
gi|1032004086	65.76	1	2	2	188507	interaptin
gi|1032004104	48.32	2	2	2	84410	putative leucine-rich repeat-containing protein DDB_G0290503
gi|1032004121	32.88	1	2	2	121730	putative uncharacterized protein DDB_G0282133
gi|1032004318	127.29	10	3	2	51953	glycine-rich cell wall structural protein 1-like isoform X8
gi|1032004362	32.16	0	2	2	449369	dynein heavy chain 12 axonemal
gi|1032004669	30.85	0	2	2	174534	otoferlin-like
gi|1032004789	117.19	19	2	2	18462	uncharacterized protein LOC551528 isoform X1
gi|1032004791	117.19	19	2	2	18462	uncharacterized protein LOC551528 isoform X1
gi|1032004793	117.19	19	2	2	18462	uncharacterized protein LOC551528 isoform X1
gi|1032004795	117.19	24	2	2	13972	uncharacterized protein LOC551528 isoform X2
gi|1032005381	51.43	1	2	2	155386	uncharacterized protein CG5098 isoform X4
gi|1032005485	258.51	11	13	13	180746	laminin subunit gamma-1
gi|1032005761	33.66	0	2	2	200947	nuclear pore complex protein Nup98-Nup96 isoform X1
gi|1032005763	27.05	0	2	2	200876	nuclear pore complex protein Nup98-Nup96 isoform X2
gi|1032005766	33.66	0	2	2	198923	nuclear pore complex protein Nup98-Nup96 isoform X4
gi|1032006280	262.28	14	10	10	85984	chitobiosyldiphosphodolichol beta-mannosyltransferase-like
gi|1032006497	30.37	1	2	2	160276	guanine nucleotide exchange factor subunit Rich
gi|1032006709	341.18	60	30	30	41963	uncharacterized protein LOC107965285
gi|1032007382	44.07	0	2	2	482583	LOW QUALITY PROTEIN: chromodomain-helicase-DNA-binding protein 7
gi|1032007636	42.06	1	2	2	214263	uncharacterized protein LOC410363 isoform X3
gi|1032007638	42.06	1	2	2	207124	uncharacterized protein LOC410363 isoform X4
gi|1032007640	42.06	1	2	2	197525	uncharacterized protein LOC410363 isoform X5
gi|1032007664	33.16	1	2	2	122865	LOW QUALITY PROTEIN: microtubule-associated protein tau-like
gi|1032008196	244.84	17	8	8	53720	venom serine carboxypeptidase isoform X1
gi|1032008338	27.39	2	2	2	44597	obg-like ATPase 1
gi|1032008576	33.9	1	2	2	180151	tensin-3 isoform X5
gi|1032008578	26.28	1	2	2	179742	tensin-3 isoform X6
gi|1032008625	28.33	2	2	2	171139	chaoptin
gi|1032009065	44.89	2	2	2	86094	membrane metallo-endopeptidase-like 1 isoform X1
gi|1032009067	44.89	2	2	2	84905	membrane metallo-endopeptidase-like 1 isoform X2
gi|1032009081	105.75	10	3	3	32610	spermidine synthase
gi|1032009084	105.75	10	3	3	32610	spermidine synthase
gi|1032009238	248.77	32	9	9	43887	enolase
gi|1032010317	41.77	0	2	2	216954	dynein assembly factor 1 axonemal homolog
gi|1032010421	108.3	7	2	2	25593	ferritin subunit
gi|1032010938	197.4	15	6	2	49931	tubulin beta chain-like
gi|1032011062	40.06	1	2	2	79742	RING finger protein unkempt homolog isoform X2
gi|1032011073	40.06	1	2	2	78947	RING finger protein unkempt homolog isoform X8
gi|1032011210	219.31	31	9	9	20564	odorant binding protein 16 isoform X1
gi|1032011252	38.29	0	2	2	649539	histone-lysine N-methyltransferase 2C
gi|1032011467	26.82	2	2	2	147116	dynactin subunit 1
gi|1032011649	34.83	1	2	2	83855	ABC transporter G family member 20-like
gi|1032011705	335.5	52	21	21	12439	uncharacterized protein LOC102656354
gi|1032011793	40.39	1	2	2	345432	uncharacterized protein LOC725503 isoform X2
gi|1032011795	40.39	1	2	2	343519	uncharacterized protein LOC725503 isoform X3
gi|1032011799	40.39	1	2	2	342534	uncharacterized protein LOC725503 isoform X5
gi|1032011925	125.35	19	4	3	35220	aldose reductase-like
gi|1032011933	195.03	14	7	6	94505	LOW QUALITY PROTEIN: probable tRNA (guanine(26)-N(2))-dimethyltransferase
gi|1032012174	177.98	22	5	5	24072	protein D2-like isoform X1
gi|1032012213	38.52	2	2	2	52262	flavin-containing monooxygenase FMO GS-OX-like 2 isoform X3
gi|1032012397	75.02	3	2	2	47224	probable aspartate aminotransferase cytoplasmic
gi|1032012875	168.77	26	5	5	28991	phosphoglycerate mutase 2
gi|1032013020	27.7	0	2	2	290670	uncharacterized protein LOC409952 isoform X1
gi|1032013022	27.7	0	2	2	289295	uncharacterized protein LOC409952 isoform X2
gi|1032013024	27.7	0	2	2	281104	uncharacterized protein LOC409952 isoform X3
gi|1032013098	300.09	53	18	18	38864	insulin-like growth factor-binding protein complex acid labile subunit
gi|1032013244	45.73	0	2	2	624208	uncharacterized protein LOC409655 isoform X1
gi|1032013246	45.73	0	2	2	622783	uncharacterized protein LOC409655 isoform X2
gi|1032013248	45.73	0	2	2	620635	uncharacterized protein LOC409655 isoform X3
gi|1032013250	45.73	0	2	2	618955	uncharacterized protein LOC409655 isoform X4
gi|1032013377	31.09	1	2	2	117168	uncharacterized protein C05D11.1-like isoform X2
gi|1032013739	309.9	39	26	2	36051	apidaecins type 73 isoform X2
gi|1032013743	309.9	39	26	2	36050	apidaecins type 73 isoform X4
gi|1032013745	309.9	39	26	2	36050	apidaecins type 73 isoform X5
gi|1032013747	309.9	39	26	2	36051	apidaecins type 73 isoform X6
gi|1032013749	309.9	39	26	2	36050	apidaecins type 73 isoform X7
gi|1032013751	323.64	32	29	2	36052	apidaecins type 73 isoform X8
gi|1032013754	309.9	43	26	2	32796	apidaecins type 73 isoform X10
gi|1032013937	164.95	15	4	4	44992	phosphoglycerate kinase
gi|1032014351	30.01	0	2	2	175074	kinesin-like protein KIF20A
gi|1032014360	26.88	1	2	2	122447	nucleolar protein 6
gi|1032014375	36.57	1	2	2	76629	CWF19-like protein 2
gi|1032015230	28.09	1	2	2	140871	inner centromere protein isoform X1
gi|1032015232	28.09	1	2	2	140184	histone-lysine N-methyltransferase H3 lysine-79 specific isoform X2
gi|1032015241	28.09	1	2	2	133334	MAP7 domain-containing protein 1 isoform X7
gi|1032015247	28.09	1	2	2	130096	MAP7 domain-containing protein 1 isoform X10
gi|1032015249	28.09	1	2	2	127920	MAP7 domain-containing protein 1 isoform X11
gi|1032015271	28.09	1	2	2	121401	MAP7 domain-containing protein 2 isoform X22
gi|1032015277	36.15	1	2	2	119299	histone-lysine N-methyltransferase H3 lysine-79 specific isoform X25
gi|1032015281	28.09	1	2	2	117656	uncharacterized protein KIAA1211 homolog isoform X27
gi|1032015283	28.09	1	2	2	114969	inner centromere protein isoform X28
gi|1032015285	28.09	1	2	2	137697	histone-lysine N-methyltransferase H3 lysine-79 specific isoform X29
gi|1032015411	31.69	1	2	2	180585	uncharacterized protein LOC724299 isoform X1
gi|1032015413	31.69	1	2	2	180285	uncharacterized protein LOC724299 isoform X2
gi|1032015543	27.34	2	2	2	100963	uncharacterized protein LOC726231
gi|1032015855	38.16	1	2	2	162688	thyroid receptor-interacting protein 11 isoform X3
gi|1032015922	46.4	1	2	2	212932	uncharacterized protein LOC409322 isoform X1
gi|1032016009	103.08	11	2	2	13578	uncharacterized protein LOC726803 isoform X2
gi|1032016467	26.77	1	2	2	127438	uncharacterized protein LOC102654726
gi|1032016469	26.77	1	2	2	127438	uncharacterized protein LOC102654726
gi|1032016768	40.38	0	2	2	154159	probable Ras GTPase-activating protein isoform X5
gi|1032016770	30.17	0	2	2	139224	probable Ras GTPase-activating protein isoform X6
gi|1032016899	46.98	0	2	2	503982	protein split ends-like isoform X1
gi|1032016901	46.98	0	2	2	503881	protein split ends-like isoform X2
gi|1032016903	46.98	0	2	2	503895	protein split ends-like isoform X3
gi|1032016905	46.98	0	2	2	503529	protein split ends-like isoform X4
gi|1032016928	49.45	1	2	2	280146	spectrin alpha chain isoform X1
gi|1032016930	49.45	1	2	2	280146	spectrin alpha chain isoform X1
gi|1032016933	49.45	1	2	2	280146	spectrin alpha chain isoform X1
gi|1032018171	40.6	1	2	2	109751	LOW QUALITY PROTEIN: trifunctional purine biosynthetic protein adenosine-3
gi|1032018190	343.43	37	19	19	75706	leucine-rich repeat-containing protein 15-like
gi|1032018883	36.05	0	2	2	230247	kinetochore-associated protein 1
gi|1032018912	253.24	7	11	11	200277	lysosomal alpha-mannosidase-like
gi|1032019000	204.03	6	6	6	144968	nidogen-2
gi|1032019129	61.88	0	2	2	655862	microtubule-associated protein futsch
gi|1032019165	30.58	2	2	2	74075	heterogeneous nuclear ribonucleoprotein Q isoform X1
gi|1032019167	34.64	2	2	2	74004	heterogeneous nuclear ribonucleoprotein Q isoform X2
gi|1032019179	34.64	2	2	2	70345	heterogeneous nuclear ribonucleoprotein R isoform X8
gi|1032019181	34.64	2	2	2	70345	heterogeneous nuclear ribonucleoprotein R isoform X8
gi|1032019317	29.97	1	2	2	183337	multidrug resistance-associated protein 7
gi|1032019556	123.97	13	4	4	41786	mannosyl-oligosaccharide alpha-1 2-mannosidase IA
gi|1032019613	43.51	0	2	2	284948	E3 ubiquitin-protein ligase HECTD1
gi|1032019680	29.44	0	2	2	212400	cadherin-23
gi|1032019853	82.87	5	2	2	37337	uncharacterized protein LOC408789 isoform X1
gi|1032019855	82.87	5	2	2	33825	uncharacterized protein LOC408789 isoform X2
gi|1032019857	82.87	6	2	2	30957	uncharacterized protein LOC408789 isoform X3
gi|1032019884	38.44	1	2	2	157749	ankyrin-3
gi|1032020009	29	1	2	2	190025	serine/threonine-protein phosphatase 6 regulatory ankyrin repeat subunit A isoform X1
gi|1032020011	29	1	2	2	185621	serine/threonine-protein phosphatase 6 regulatory ankyrin repeat subunit A isoform X2
gi|1032020013	27.12	1	2	2	178006	serine/threonine-protein phosphatase 6 regulatory ankyrin repeat subunit A isoform X3
gi|1032020248	29.75	0	2	2	178546	uncharacterized protein LOC726080 isoform X1
gi|1032020250	29.75	0	2	2	173862	uncharacterized protein LOC726080 isoform X2
gi|1032020271	102.28	4	2	2	63036	pyruvate kinase isoform X1
gi|1032020275	102.28	4	2	2	57400	pyruvate kinase isoform X4
gi|1032020727	136.05	3	2	2	106087	EH domain-containing protein 3
gi|1032021252	275.94	34	9	2	41785	actin clone 205-like
gi|1032021310	41.13	0	2	2	265033	uncharacterized protein LOC100576196 isoform X1
gi|1032021390	219.27	38	11	11	30724	protein NPC2 homolog
gi|1032021623	171.2	10	4	4	69871	division abnormally delayed protein
gi|1032021685	35.88	1	2	2	94582	translation elongation factor 2 isoform X1
gi|1032021913	203.27	10	7	7	103288	C-1-tetrahydrofolate synthase cytoplasmic isoform X1
gi|1032021915	203.27	10	7	7	102456	C-1-tetrahydrofolate synthase cytoplasmic isoform X2
gi|1032021917	203.27	12	7	7	90799	C-1-tetrahydrofolate synthase cytoplasmic isoform X3
gi|1032021919	203.27	12	7	7	89966	C-1-tetrahydrofolate synthase cytoplasmic isoform X4
gi|1032021951	31.21	1	2	2	103629	protein spire isoform X2
gi|1032022792	213.73	2	7	7	479491	uncharacterized protein PF11_0213-like
gi|1032022818	35.96	1	2	2	343732	LOW QUALITY PROTEIN: uncharacterized protein LOC551566
gi|1032023069	36.23	0	2	2	136577	large proline-rich protein BAG6 isoform X1
gi|1032023202	49.49	0	2	2	404137	fat-like cadherin-related tumor suppressor homolog isoform X1
gi|1032023204	49.49	0	2	2	403288	fat-like cadherin-related tumor suppressor homolog isoform X2
gi|1032023206	49.49	0	2	2	403338	fat-like cadherin-related tumor suppressor homolog isoform X3
gi|1032023208	49.49	0	2	2	399851	fat-like cadherin-related tumor suppressor homolog isoform X4
gi|1032023210	49.49	0	2	2	399052	fat-like cadherin-related tumor suppressor homolog isoform X5
gi|1032023212	49.49	0	2	2	399310	fat-like cadherin-related tumor suppressor homolog isoform X6
gi|1032023214	49.49	0	2	2	398461	fat-like cadherin-related tumor suppressor homolog isoform X7
gi|1032023216	49.49	0	2	2	393861	fat-like cadherin-related tumor suppressor homolog isoform X8
gi|1032023218	49.49	0	2	2	389682	fat-like cadherin-related tumor suppressor homolog isoform X9
gi|1032023220	32.15	0	2	2	367363	fat-like cadherin-related tumor suppressor homolog isoform X10
gi|1032023372	40.56	2	2	2	33606	dynein heavy chain 7 axonemal-like
gi|1032023379	43.59	0	2	2	261027	unconventional myosin-IXa isoform X1
gi|1032023381	43.59	0	2	2	260051	unconventional myosin-IXa isoform X2
gi|1032023383	43.59	0	2	2	250126	unconventional myosin-IXa isoform X3
gi|1032023385	43.59	0	2	2	248449	unconventional myosin-IXa isoform X4
gi|1032023387	43.59	0	2	2	247472	unconventional myosin-IXa isoform X5
gi|1032023472	323.09	52	18	18	25558	FK506-binding protein 2 isoform X2
gi|1032023797	29.4	1	2	2	142114	JNK-interacting protein 3 isoform X1
gi|1032023806	29.4	1	2	2	139862	JNK-interacting protein 3 isoform X6
gi|1032023939	214.61	20	6	6	42478	putative protein FAM10A4
gi|1032024099	34.89	1	2	2	173879	homeotic protein spalt-major isoform X2
gi|1032024101	34.89	1	2	2	173417	homeotic protein spalt-major isoform X3
gi|1032024103	34.68	1	2	2	172276	homeotic protein spalt-major isoform X4
gi|1032024131	91.02	4	3	3	90949	alpha alpha-trehalose-phosphate synthase [UDP-forming]
gi|1032024158	45.72	0	2	2	235891	otoferlin-like isoform X1
gi|1032024160	45.72	0	2	2	233947	otoferlin-like isoform X2
gi|1032024162	45.72	0	2	2	233848	otoferlin-like isoform X3
gi|1032024354	279.24	9	11	11	190408	carboxypeptidase D
gi|1032024780	79.65	6	2	2	40372	protein ENDO16 isoform X1
gi|1032024782	79.65	6	2	2	40273	DNA ligase 1 isoform X2
gi|1032024784	72.82	4	2	2	36986	DNA ligase 1 isoform X3
gi|1032024786	79.65	7	2	2	36887	DNA ligase 1 isoform X4
gi|1032024843	64.5	5	2	2	33035	trypsin 5G1-like
gi|1032024908	64.3	0	2	2	726742	microtubule-associated protein futsch
gi|1032025488	35.7	1	2	2	94741	osmotic avoidance abnormal protein 3 isoform X1
gi|1032025492	35.7	1	2	2	89353	osmotic avoidance abnormal protein 3 isoform X3
gi|1032025494	35.7	1	2	2	81458	osmotic avoidance abnormal protein 3 isoform X4
gi|1032025627	390.13	24	36	2	200414	alpha-2-macroglobulin-like protein 1 isoform X2
gi|1032026106	89.3	2	2	2	139101	uncharacterized protein LOC724749 isoform X2
gi|1032026466	35.76	1	2	2	103715	uncharacterized protein LOC102656369
gi|1032026478	69.93	2	2	2	72229	uncharacterized protein LOC413627
gi|1032026575	46.11	3	2	2	63646	E3 ubiquitin-protein ligase TRIM23-like
gi|1032026577	46.11	3	2	2	63646	E3 ubiquitin-protein ligase TRIM23-like
gi|1032026673	809.18	77	308	308	376756	LOW QUALITY PROTEIN: apolipophorins
gi|1032026834	33.11	1	2	2	100982	slit homolog 1 protein-like isoform X2
gi|1032026846	103.33	4	2	2	100016	cytosolic 10-formyltetrahydrofolate dehydrogenase
gi|1032027226	194.78	6	3	3	82252	LOW QUALITY PROTEIN: interferon-related developmental regulator 1-like
gi|1032027261	76.5	3	2	2	37127	probable uridine nucleosidase 2
gi|1032027369	28.24	0	2	2	183538	uncharacterized protein LOC107964839
gi|1032027380	488.75	67	78	2	49832	chitinase-like protein EN03 isoform X1
gi|1032027441	127.7	1	3	3	566778	basement membrane-specific heparan sulfate proteoglycan core protein
gi|1032027653	48.49	0	2	2	511514	low-density lipoprotein receptor-related protein 2
gi|1032027818	96.97	3	2	2	84862	procollagen-lysine 2-oxoglutarate 5-dioxygenase 3 isoform X2
gi|1032027821	100.44	3	2	2	91206	procollagen-lysine 2-oxoglutarate 5-dioxygenase 3 isoform X4
gi|1032028111	357.57	36	27	27	45916	serine protease 44 isoform X1
gi|1032028113	357.57	36	27	27	45916	serine protease 44 isoform X1
gi|1032028115	357.57	36	27	27	45916	serine protease 44 isoform X1
gi|1032028200	34.57	1	2	2	125276	LOW QUALITY PROTEIN: uncharacterized protein LOC412959
gi|1032028357	46.83	1	2	2	164767	THO complex subunit 2 isoform X1
gi|1032028360	39.18	1	2	2	162788	THO complex subunit 2 isoform X2
gi|1032028503	46.58	0	2	2	528200	dynein beta chain ciliary-like
gi|1032028579	77.44	2	2	2	56734	uncharacterized protein CG3556-like isoform X2
gi|1032029822	31.18	1	2	2	178502	uncharacterized protein LOC411336 isoform X1
gi|1032029824	31.18	1	2	2	172999	uncharacterized protein LOC411336 isoform X2
gi|1032029826	31.18	1	2	2	172673	uncharacterized protein LOC411336 isoform X3
gi|1032029828	31.18	1	2	2	162561	uncharacterized protein LOC411336 isoform X4
gi|1032029830	31.18	1	2	2	143890	uncharacterized protein LOC411336 isoform X5
gi|1032029832	31.18	1	2	2	143890	uncharacterized protein LOC411336 isoform X5
gi|1032029834	31.18	1	2	2	143890	uncharacterized protein LOC411336 isoform X5
gi|1032029836	31.18	1	2	2	143890	uncharacterized protein LOC411336 isoform X5
gi|1032029838	31.18	1	2	2	143890	uncharacterized protein LOC411336 isoform X5
gi|1032029840	31.18	1	2	2	143890	uncharacterized protein LOC411336 isoform X5
gi|1032030047	28.09	1	2	2	232402	uncharacterized protein LOC100578597
gi|1062593966	867.67	93	638	638	173204	larval-specific very high density lipoprotein precursor
gi|110748949	289.62	61	15	15	39600	fructose-bisphosphate aldolase
gi|110749009	62.85	5	2	2	34198	uncharacterized protein LOC724585
gi|110749126	147.16	5	2	2	70124	glucose dehydrogenase [FAD quinone]
gi|110749234	61	0	2	2	277154	pre-mRNA-processing-splicing factor 8
gi|110750075	59.64	3	2	2	43054	serine protease snake isoform X1
gi|110755329	313.55	59	18	18	52003	neurofilament heavy polypeptide
gi|110755367	312.1	29	18	18	75706	leucine-rich repeat-containing protein 15-like
gi|110755589	81.25	7	2	2	26028	peritrophin-1
gi|110756070	29.97	1	2	2	183337	multidrug resistance-associated protein 7
gi|110756311	91.83	10	2	2	14703	ubiquitin-60S ribosomal protein L40
gi|110756609	206.84	57	5	5	16123	epididymal secretory protein E1-like
gi|110756808	112.57	13	2	2	21132	uncharacterized protein LOC726429
gi|110757535	125.34	4	2	2	70173	leucine-rich repeats and immunoglobulin-like domains protein 1
gi|110757651	139.29	15	3	3	25565	alpha-crystallin B chain isoform X1
gi|110757698	36.61	1	2	2	119877	elongation factor-like GTPase 1
gi|110758058	40.97	2	2	2	64330	apoptosis-inducing factor 3 isoform X2
gi|110758416	202.03	31	10	2	25698	uncharacterized protein LOC107963970
gi|110760993	161.93	8	4	4	62233	uncharacterized protein LOC551323 isoform X1
gi|110761504	274.26	31	13	13	46363	major royal jelly protein 1
gi|110761725	161.09	11	3	3	40822	lachesin isoform X1
gi|110762287	246.61	51	11	11	15458	uncharacterized protein LOC724644
gi|110762382	105.75	10	3	3	32610	spermidine synthase
gi|110762568	277.48	30	14	14	46114	collagen alpha-1(IV) chain isoform X2
gi|110763663	221.64	52	8	8	23077	protein D2-like
gi|110763671	177.98	22	5	5	23645	protein D2-like isoform X2
gi|110764149	406.07	42	30	30	73085	beta-galactosidase-like
gi|110764750	70.09	7	2	2	18538	MD-2-related lipid-recognition protein-like
gi|110766380	88.76	9	2	2	27668	circadian clock-controlled protein
gi|110772198	58.66	19	2	2	8022	copper transport protein ATOX1
gi|147902613	69.44	10	2	2	13803	profilin
gi|148224276	70.61	4	2	2	26899	triosephosphate isomerase
gi|148231752	69.44	10	2	2	13803	profilin
gi|148887477	720.96	94	461	461	81282	hexamerin 70c precursor
gi|155369750	829.91	80	1083	6	112188	hexamerin 110 precursor
gi|160425209	718.82	83	340	338	81460	hexamerin 70a precursor
gi|166795901	516.76	74	108	108	21348	apolipophorin-III-like protein precursor
gi|209180477	112.64	14	3	3	35861	lambda crystallin-like protein
gi|209969884	237.6	38	9	9	33319	silk fibroin 1 precursor
gi|209969886	260.4	39	8	8	30753	silk fibroin 2 precursor
gi|209969888	209.78	23	7	7	33530	silk fibroin 3 precursor
gi|209969890	235.86	28	6	6	33931	silk fibroin 4 precursor
gi|229892210	240.17	21	11	6	71086	heat shock protein cognate 4
gi|229892214	135.61	4	3	2	72866	heat shock protein cognate 3 precursor
gi|229892248	109.35	5	3	2	83384	heat shock protein 90
gi|229892265	197.31	14	8	2	70389	heat shock protein Hsp70Ab-like
gi|254910928	185.79	32	5	5	21490	peptidoglycan-recognition protein SA precursor
gi|254910938	68.71	9	2	2	10717	defensin-1 preproprotein
gi|283549158	32.9	5	2	2	14113	odorant binding protein 8
gi|288869483	55.72	4	2	2	33659	cuticular protein analogous to peritrophins 3-B precursor
gi|288869506	140.68	17	4	4	29530	cuticular protein analogous to peritrophins 3-C precursor
gi|295842193	33.65	6	2	2	11910	cytochrome c
gi|296010819	181.64	12	5	5	57990	catalase
gi|297591985	276.1	38	10	3	41806	actin related protein 1
gi|297591987	276.1	38	10	3	41806	actin related protein 1
gi|300116409	35.84	3	2	2	62077	uncharacterized protein LOC411983
gi|328775963	35.7	1	2	2	91953	osmotic avoidance abnormal protein 3 isoform X2
gi|328775989	39.6	4	2	2	17899	putative defense protein 3
gi|328776864	112.59	9	2	2	35702	pancreatic triacylglycerol lipase-like isoform X1
gi|328776891	230.02	19	6	6	44208	renin receptor isoform X1
gi|328778095	157.61	9	3	3	56432	lysosomal Pro-X carboxypeptidase
gi|328778238	88.68	4	2	2	71284	NADP-dependent malic enzyme isoform X1
gi|328778301	276.71	17	12	12	105701	calsyntenin-1
gi|328778476	385.69	60	22	22	53173	retinal dehydrogenase 1
gi|328778652	57.27	3	2	2	79868	neutral ceramidase
gi|328778710	131.88	20	4	4	43430	beta-ureidopropionase
gi|328778949	33.57	1	2	2	89720	venom dipeptidyl peptidase 4-like isoform X3
gi|328779257	37.64	7	2	2	23787	BMP and activin membrane-bound inhibitor homolog
gi|328779480	277.48	30	14	14	46733	collagen alpha-1(IV) chain isoform X1
gi|328779639	33.9	1	2	2	182465	tensin-3 isoform X4
gi|328779673	315.42	61	17	17	24343	protein lethal(2)essential for life-like
gi|328779679	38.16	1	2	2	177123	thyroid receptor-interacting protein 11 isoform X1
gi|328780053	38.04	0	2	2	193766	RING finger protein 17 isoform X1
gi|328780480	42.07	2	2	2	97717	heat shock 70 kDa protein 4 isoform X1
gi|328780689	183.41	10	5	5	73331	coagulation factor X
gi|328780925	93.38	2	2	2	73193	leukocyte elastase inhibitor-like
gi|328781008	142.07	16	2	2	26774	circadian clock-controlled protein-like
gi|328781068	112.39	8	4	3	69177	chitooligosaccharidolytic beta-N-acetylglucosaminidase
gi|328781384	149.66	5	5	5	105435	fibroin heavy chain isoform X5
gi|328782363	31.47	1	2	2	156922	reticulocyte-binding protein 2 homolog a-like
gi|328782404	60.36	4	2	2	26412	cell wall integrity and stress response component 1-like
gi|328782411	116.77	9	2	2	15811	uncharacterized protein LOC100577527
gi|328782416	350	16	31	31	258733	uncharacterized protein LOC724971 isoform X1
gi|328782499	157.93	5	3	3	100100	prosaposin isoform X1
gi|328782977	51.37	2	2	2	190969	collagen alpha-1(IV) chain
gi|328783335	44.77	15	2	2	9315	chymotrypsin inhibitor-like isoform X1
gi|328783393	173.09	10	4	4	44925	uncharacterized protein LOC725661
gi|328783429	177.98	25	5	5	20600	protein D2-like isoform X3
gi|328783471	68	13	2	2	10072	chymotrypsin inhibitor
gi|328783586	47.6	2	2	2	75966	uncharacterized protein LOC724917
gi|328783881	33.11	1	2	2	110349	slit homolog 1 protein-like isoform X1
gi|328783908	56.52	2	2	2	45986	protein CNPPD1
gi|328784195	127.63	24	2	2	12017	thioredoxin-2
gi|328784591	38.31	2	2	2	75809	kinetochore protein ndc80
gi|328784616	132.61	4	3	3	107692	hypoxia up-regulated protein 1 isoform X1
gi|328784720	47.58	4	2	2	23051	uncharacterized protein LOC100577901
gi|328784765	84.24	5	2	2	43060	uncharacterized oxidoreductase YrbE-like
gi|328784779	57.72	4	2	2	28924	uncharacterized protein LOC726658
gi|328784953	270.7	48	11	11	23133	probable phospholipid hydroperoxide glutathione peroxidase
gi|328785004	54.11	1	2	2	163864	probable ATP-dependent RNA helicase spindle-E isoform X1
gi|328785050	47.92	1	2	2	252921	brefeldin A-inhibited guanine nucleotide-exchange protein 3 isoform X1
gi|328785143	49.04	2	2	2	82184	uncharacterized protein LOC726322 isoform X1
gi|328785232	58.13	6	2	2	69221	glucose dehydrogenase [FAD quinone]
gi|328785371	275.2	43	20	20	52286	beta-1 3-glucan-binding protein 1
gi|328785653	36.23	0	2	2	136230	large proline-rich protein BAG6 isoform X4
gi|328785712	209.38	10	6	6	85319	uncharacterized protein PFB0145c-like isoform X2
gi|328786070	42.04	1	2	2	170505	neogenin isoform X1
gi|328786618	197.82	20	6	6	61534	cell surface glycoprotein 1-like
gi|328786659	66.58	5	2	2	32802	deoxyribose-phosphate aldolase
gi|328787101	116.76	9	4	4	53582	isocitrate dehydrogenase [NADP] cytoplasmic
gi|328787163	154.65	2	2	2	93714	uncharacterized protein LOC552843
gi|328787239	68.42	3	2	2	51394	uncharacterized protein LOC726407
gi|328787624	34.96	2	2	2	78631	E3 ubiquitin-protein ligase TRIM9 isoform X1
gi|328787633	35.53	2	2	2	50749	L-2-hydroxyglutarate dehydrogenase mitochondrial isoform X1
gi|328788558	446.76	30	33	33	100380	putative cysteine proteinase CG12163 isoform X2
gi|328788567	336.11	38	17	16	69419	glucose dehydrogenase [FAD quinone]
gi|328788571	147.16	5	2	2	70124	glucose dehydrogenase [FAD quinone]
gi|328788573	147.16	5	2	2	70124	glucose dehydrogenase [FAD quinone]
gi|328788840	55.19	2	2	2	48592	toll-like receptor 4 isoform X3
gi|328789000	126.32	41	3	3	14469	notch homolog 2 N-terminal-like protein
gi|328789022	30.76	1	2	2	81607	glycerate kinase
gi|328789063	28.23	2	2	2	101694	monocarboxylate transporter 9-like
gi|328789193	60.91	2	2	2	57723	UTP--glucose-1-phosphate uridylyltransferase isoform X2
gi|328789361	261.17	32	12	2	67409	transketolase-like protein 2 isoform X2
gi|328789565	280.18	24	15	15	83966	spondin-1
gi|328789647	50.68	2	2	2	80324	tudor domain-containing protein 3 isoform X1
gi|328789935	31.65	2	2	2	140149	uncharacterized protein LOC725061
gi|328790046	82.45	17	2	2	14703	ubiquitin-60S ribosomal protein L40
gi|328790800	275.94	34	9	2	41785	actin clone 205-like
gi|328791126	32.88	1	2	2	148001	phosphoribosylformylglycinamidine synthase
gi|328791352	59.94	1	2	2	110782	collagen alpha-1(I) chain-like isoform X1
gi|328791482	139.29	19	3	3	21253	heat shock protein beta-1 isoform X2
gi|328791671	258.8	27	9	9	52417	uncharacterized protein LOC412196
gi|328792196	395.5	66	25	25	46354	probable serine/threonine-protein kinase clkA
gi|328792543	36.13	1	2	2	104336	glutamate receptor ionotropic kainate 2-like
gi|328792645	78.61	5	2	2	33617	hemicentin-1-like isoform X2
gi|328792865	30.33	8	2	2	11049	peritrophin-1-like
gi|328792916	308.19	16	24	24	198043	laminin subunit beta-1 isoform X2
gi|328793281	129.1	8	3	3	55703	alpha-L-fucosidase isoform X2
gi|328793315	30.09	1	2	2	135978	unconventional myosin-Ie-like
gi|328793329	38.93	4	2	2	26953	uncharacterized protein LOC552154
gi|328793686	26.6	1	2	2	188136	protein polybromo-1 isoform X4
gi|335892796	168.21	30	6	6	22644	peptidyl-prolyl cis-trans isomerase B precursor
gi|336088626	56.07	2	2	2	53173	selenium-binding protein 1-like
gi|336176042	177.74	10	4	4	64413	pancreatic lipase-related protein 2-like
gi|339715136	28.67	3	2	2	47192	odorant receptor 26
gi|48095215	31.98	2	2	2	54312	U4/U6 small nuclear ribonucleoprotein Prp31
gi|48095525	263.53	27	10	5	50175	tubulin beta-1 chain
gi|48097100	324.43	50	15	15	42504	3-ketoacyl-CoA thiolase mitochondrial
gi|48099074	188.75	20	4	4	35462	ester hydrolase C11orf54 homolog
gi|48139441	46.65	4	2	2	26490	L-xylulose reductase
gi|48142692	221.66	26	7	7	35883	glyceraldehyde-3-phosphate dehydrogenase 2
gi|571499862	27.84	0	2	2	210357	TATA-binding protein-associated factor 172 isoform X1
gi|571499865	27.84	0	2	2	210228	TATA-binding protein-associated factor 172 isoform X2
gi|571500684	133.21	3	3	3	133848	furin-like protease 2 isoform X2
gi|571501581	171.5	23	5	5	24490	icarapin-like isoform X1
gi|571501685	91.64	5	2	2	40672	transaldolase
gi|571502037	45.4	1	2	2	155662	PAX-interacting protein 1
gi|571502064	289.62	61	15	15	39600	fructose-bisphosphate aldolase
gi|571502947	28.29	2	2	2	137565	myocardin-like isoform X1
gi|571502951	28.29	2	2	2	137123	MKL/myocardin-like protein 2 isoform X2
gi|571502954	28.29	2	2	2	134650	myocardin-like isoform X3
gi|571502958	28.29	2	2	2	134261	myocardin-like isoform X4
gi|571503160	41.34	1	2	2	116317	sodium/potassium-transporting ATPase subunit alpha-B-like
gi|571503359	27.51	2	2	2	57784	tyrosine-protein kinase Src42A isoform X3
gi|571504261	41.93	1	2	2	80947	zinc finger protein 267-like
gi|571504309	31.46	10	2	2	10913	uncharacterized protein LOC725882
gi|571504313	31.46	10	2	2	10913	uncharacterized protein LOC725882
gi|571504327	49.89	2	2	2	94908	calpain-7
gi|571507998	245.33	27	7	7	48291	senecionine N-oxygenase-like
gi|571508007	245.33	27	7	7	48291	senecionine N-oxygenase-like
gi|571508235	27.9	1	2	2	181809	neither inactivation nor afterpotential protein C isoform X1
gi|571508239	27.9	1	2	2	181809	neither inactivation nor afterpotential protein C isoform X1
gi|571508392	74.82	2	2	2	82754	heat shock protein 83
gi|571508902	31.34	2	2	2	43216	cAMP-dependent protein kinase catalytic subunit-like
gi|571509776	78.61	5	2	2	34242	hemicentin-1-like isoform X1
gi|571509780	78.61	5	2	2	34242	hemicentin-1-like isoform X1
gi|571509788	78.61	5	2	2	33617	hemicentin-1-like isoform X2
gi|571509793	78.61	5	2	2	33617	hemicentin-1-like isoform X2
gi|571509797	78.61	6	2	2	32323	hemicentin-1-like isoform X3
gi|571509864	59.64	3	2	2	43113	serine protease snake isoform X2
gi|571509868	59.64	3	2	2	37692	serine protease snake isoform X3
gi|571509876	30.99	3	2	2	90029	uncharacterized protein LOC100576132 isoform X1
gi|571509879	30.99	3	2	2	90029	uncharacterized protein LOC100576132 isoform X1
gi|571510377	73.83	5	2	2	35301	uncharacterized protein LOC724993
gi|571510972	52.09	1	2	2	180351	fibrillin-1-like
gi|571511216	37.15	1	2	2	163897	centrosomal protein of 152 kDa-like isoform X1
gi|571511219	37.15	1	2	2	162514	centrosomal protein of 152 kDa-like isoform X2
gi|571511533	38.16	1	2	2	174105	thyroid receptor-interacting protein 11 isoform X2
gi|571511835	342.94	20	21	21	163549	uncharacterized protein LOC411955 isoform X1
gi|571511839	320.92	19	19	19	146637	uncharacterized protein LOC411955 isoform X2
gi|571512062	42.07	2	2	2	93891	97 kDa heat shock protein isoform X2
gi|571512881	103.08	9	2	2	15573	uncharacterized protein LOC726803 isoform X1
gi|571513640	26.77	1	2	2	127438	uncharacterized protein LOC102654726
gi|571513855	55.19	2	2	2	51402	leucine-rich repeat neuronal protein 3-like isoform X1
gi|571513859	55.19	2	2	2	49820	toll-like receptor 4 isoform X2
gi|571514351	546.37	26	118	118	500208	uncharacterized protein LOC410793
gi|571514711	32.9	1	2	2	67464	probable ATP-dependent RNA helicase DDX55 homolog
gi|571514744	195	25	5	5	27543	endoplasmic reticulum resident protein 29
gi|571515292	99.73	39	2	2	10031	uncharacterized protein LOC100576949
gi|571515487	280.18	24	15	15	83966	spondin-1
gi|571515490	280.18	24	15	15	83966	spondin-1
gi|571515506	75.57	5	2	2	61106	arylsulfatase B-like
gi|571515671	46.4	1	2	2	210926	uncharacterized protein LOC409322 isoform X2
gi|571515702	170.59	43	5	5	16832	cofilin/actin-depolymerizing factor homolog
gi|571515959	29.66	1	2	2	93763	uncharacterized protein LOC100577719
gi|571516036	50.68	2	2	2	80225	tudor domain-containing protein 3 isoform X2
gi|571516901	49.45	1	2	2	278410	spectrin alpha chain isoform X2
gi|571517951	42.44	1	2	2	190778	restin homolog isoform X2
gi|571518836	26.58	3	2	2	55749	uncharacterized protein LOC410957 isoform X1
gi|571519692	88.05	1	2	2	364655	titin homolog isoform X2
gi|571519695	88.05	1	2	2	364784	titin homolog isoform X1
gi|571519698	88.05	1	2	2	363738	titin-like isoform X3
gi|571519776	28.54	2	2	2	136519	transcription initiation factor TFIID subunit 2
gi|571520333	30.17	0	2	2	165171	ras GTPase-activating protein nGAP isoform X1
gi|571520337	40.38	0	2	2	161200	ras GTPase-activating protein nGAP isoform X2
gi|571520343	30.17	0	2	2	159295	probable Ras GTPase-activating protein isoform X3
gi|571520349	40.38	0	2	2	157584	probable Ras GTPase-activating protein isoform X4
gi|571520352	40.38	0	2	2	137438	probable Ras GTPase-activating protein isoform X7
gi|571520356	40.38	0	2	2	136851	probable Ras GTPase-activating protein isoform X8
gi|571520359	40.38	0	2	2	135608	probable Ras GTPase-activating protein isoform X9
gi|571522084	80.23	6	2	2	51121	tubulin alpha-1C chain-like isoform X1
gi|571522088	80.23	6	2	2	50406	tubulin alpha-1C chain-like isoform X2
gi|571522847	27.63	1	2	2	184803	zinc finger SWIM domain-containing protein 8 isoform X1
gi|571522851	27.63	1	2	2	183980	zinc finger SWIM domain-containing protein 8 isoform X2
gi|571523743	157.93	5	3	3	100100	prosaposin isoform X1
gi|571523747	157.93	5	3	3	99728	prosaposin isoform X2
gi|571524305	120.19	8	3	3	62570	pyruvate kinase isoform X2
gi|571524308	120.19	8	3	3	61151	pyruvate kinase isoform X3
gi|571525057	34.96	2	2	2	77428	E3 ubiquitin-protein ligase TRIM9 isoform X2
gi|571525126	27.76	1	2	2	127140	probable phospholipid-transporting ATPase IIA
gi|571526307	34.64	2	2	2	74075	heterogeneous nuclear ribonucleoprotein Q isoform X1
gi|571526870	150.21	45	3	3	8298	omega-conotoxin-like protein 1
gi|571527761	284.39	6	14	14	315710	papilin isoform X1
gi|571527764	284.39	6	14	14	315585	papilin isoform X2
gi|571527768	284.39	6	14	14	309492	papilin isoform X3
gi|571527772	262.56	8	19	19	309249	papilin isoform X4
gi|571527775	284.39	6	14	14	308971	papilin isoform X5
gi|571527778	262.56	8	19	19	302510	papilin isoform X6
gi|571528782	41.13	0	2	2	265033	uncharacterized protein LOC100576196 isoform X1
gi|571528790	41.13	0	2	2	264844	uncharacterized protein LOC100576196 isoform X2
gi|571529120	401.18	36	31	2	100806	putative cysteine proteinase CG12163 isoform X1
gi|571530983	223.66	38	10	5	50338	elongation factor 1-alpha isoform X1
gi|571530989	223.66	38	10	5	50338	elongation factor 1-alpha isoform X1
gi|571530993	223.66	38	10	5	50338	elongation factor 1-alpha isoform X1
gi|571531001	223.66	38	10	5	50338	elongation factor 1-alpha isoform X1
gi|571531153	223.43	4	6	6	228135	DNA-directed RNA polymerase III subunit RPC1
gi|571531632	31.21	1	2	2	104002	protein spire isoform X1
gi|571531642	31.21	1	2	2	102748	protein spire isoform X3
gi|571531648	31.21	1	2	2	90503	protein spire isoform X4
gi|571531698	126	14	4	4	51304	synaptic vesicle membrane protein VAT-1 homolog-like
gi|571531811	250.4	40	12	12	45110	serine protease easter
gi|571531817	221.9	14	5	5	62444	serine protease easter
gi|571532039	42.94	1	2	2	124186	kinesin-like protein Klp10A isoform X1
gi|571532043	34.83	1	2	2	117803	kinesin-like protein KIF2A isoform X2
gi|571532047	42.94	1	2	2	87902	kinesin-like protein Klp10A isoform X3
gi|571532051	42.94	1	2	2	83950	kinesin-like protein Klp10A isoform X4
gi|571532996	47.68	1	2	2	209027	von Willebrand factor A domain-containing protein 8
gi|571533240	65.06	2	2	2	76921	polyubiquitin-A isoform X2
gi|571533289	28.01	2	2	2	121030	uncharacterized protein LOC725964 isoform X2
gi|571533295	28.01	2	2	2	116462	uncharacterized protein LOC725964 isoform X4
gi|571533302	28.01	2	2	2	114164	uncharacterized protein LOC725964 isoform X6
gi|571534840	29.4	1	2	2	140276	JNK-interacting protein 3 isoform X5
gi|571534849	29.4	1	2	2	139539	JNK-interacting protein 3 isoform X9
gi|571534903	209.38	10	6	6	85861	uncharacterized protein PFB0145c-like isoform X1
gi|571534940	36.23	0	2	2	136577	large proline-rich protein BAG6 isoform X1
gi|571534943	36.23	0	2	2	136577	large proline-rich protein BAG6 isoform X1
gi|571534951	36.23	0	2	2	136419	large proline-rich protein BAG6 isoform X2
gi|571534954	36.23	0	2	2	136349	large proline-rich protein BAG6 isoform X3
gi|571534961	36.23	1	2	2	130993	large proline-rich protein BAG6 isoform X5
gi|571535962	45.72	0	2	2	235891	otoferlin-like isoform X1
gi|571536489	30.52	1	2	2	70894	BRCA2-interacting transcriptional repressor EMSY isoform X1
gi|571537328	35.7	1	2	2	89353	osmotic avoidance abnormal protein 3 isoform X3
gi|571538262	38.14	1	2	2	94167	venom dipeptidyl peptidase 4-like isoform X1
gi|571538265	33.57	1	2	2	90165	venom dipeptidyl peptidase 4-like isoform X2
gi|571538268	38.14	1	2	2	89720	venom dipeptidyl peptidase 4-like isoform X3
gi|571538271	33.57	1	2	2	89720	venom dipeptidyl peptidase 4-like isoform X3
gi|571538274	33.57	1	2	2	89720	venom dipeptidyl peptidase 4-like isoform X3
gi|571538682	40.97	1	2	2	69455	apoptosis-inducing factor 3 isoform X1
gi|571538912	45.79	3	2	2	35328	SPARC
gi|571539639	391.6	24	36	2	200485	alpha-2-macroglobulin-like protein 1 isoform X1
gi|571539703	162.19	6	3	3	70570	glucose dehydrogenase [FAD quinone]
gi|571539934	89.3	2	2	2	143238	uncharacterized protein LOC724749 isoform X1
gi|571539938	89.3	2	2	2	134253	uncharacterized protein LOC724749 isoform X3
gi|571540726	31.23	1	2	2	106778	discoidin domain-containing receptor 2 isoform X3
gi|571541219	34.26	5	2	2	30703	syntaxin-7
gi|571541221	34.26	5	2	2	30703	syntaxin-7
gi|571541223	34.26	5	2	2	30703	syntaxin-7
gi|571542661	46.11	3	2	2	63646	E3 ubiquitin-protein ligase TRIM23-like
gi|571542979	77.44	2	2	2	58855	uncharacterized protein CG3556-like isoform X1
gi|571542984	77.44	2	2	2	56734	uncharacterized protein CG3556-like isoform X2
gi|571542988	77.44	2	2	2	56734	uncharacterized protein CG3556-like isoform X2
gi|571542994	77.44	2	2	2	56734	uncharacterized protein CG3556-like isoform X2
gi|571542999	77.44	2	2	2	56734	uncharacterized protein CG3556-like isoform X2
gi|571543002	77.44	2	2	2	55654	uncharacterized protein CG3556-like isoform X3
gi|571543005	77.44	2	2	2	55654	uncharacterized protein CG3556-like isoform X3
gi|571543532	57.27	3	2	2	79868	neutral ceramidase
gi|571543536	57.27	3	2	2	79868	neutral ceramidase
gi|571543540	57.27	3	2	2	79868	neutral ceramidase
gi|571544147	103.33	4	2	2	100016	cytosolic 10-formyltetrahydrofolate dehydrogenase
gi|571544151	103.33	4	2	2	100016	cytosolic 10-formyltetrahydrofolate dehydrogenase
gi|571544194	33.11	1	2	2	93859	slit homolog 1 protein-like isoform X3
gi|571544198	33.11	1	2	2	93859	slit homolog 1 protein-like isoform X3
gi|571545068	27.29	1	2	2	104390	eukaryotic translation initiation factor 3 subunit C
gi|571545540	100.44	3	2	2	85492	procollagen-lysine 2-oxoglutarate 5-dioxygenase 3 isoform X1
gi|571545544	96.97	3	2	2	77873	procollagen-lysine 2-oxoglutarate 5-dioxygenase 3 isoform X3
gi|571545919	53.54	8	2	2	20464	muscle-specific protein 20
gi|571546145	60.91	2	2	2	58254	UTP--glucose-1-phosphate uridylyltransferase isoform X1
gi|571546148	60.91	2	2	2	58254	UTP--glucose-1-phosphate uridylyltransferase isoform X1
gi|571546151	60.91	2	2	2	58254	UTP--glucose-1-phosphate uridylyltransferase isoform X1
gi|571546156	60.91	2	2	2	57501	UTP--glucose-1-phosphate uridylyltransferase isoform X3
gi|571547408	230.02	22	6	6	36807	renin receptor isoform X2
gi|571547936	38.04	0	2	2	189788	RING finger protein 17 isoform X2
gi|571547940	38.04	0	2	2	167944	RING finger protein 17 isoform X3
gi|571548690	56.46	4	2	2	27066	protein takeout-like
gi|571549030	76.68	1	2	2	97329	glycogen phosphorylase
gi|571549435	340.19	38	21	20	64199	beta-hexosaminidase subunit beta-like isoform X1
gi|571549668	42.52	1	2	2	58804	A-agglutinin anchorage subunit-like isoform X1
gi|571550241	27.26	1	2	2	163919	insulin-like peptide receptor
gi|571550343	303.5	9	16	16	264434	fatty acid synthase
gi|571552029	37	4	2	2	30751	proteasome inhibitor PI31 subunit isoform X2
gi|571552510	383.72	52	34	34	50736	ovalbumin-related protein X
gi|571552621	26.17	2	2	2	47715	mucin-2
gi|571553093	108.13	7	2	2	37696	phosphotriesterase-related protein isoform X2
gi|571553230	80.38	2	2	2	80234	beta-amyloid-like protein isoform X1
gi|571553234	80.38	2	2	2	79875	beta-amyloid-like protein isoform X2
gi|571553237	80.38	2	2	2	77942	beta-amyloid-like protein isoform X3
gi|571553669	132.61	4	3	3	106238	hypoxia up-regulated protein 1 isoform X2
gi|571553777	204.22	21	6	6	29896	uncharacterized protein LOC100577844 isoform X1
gi|571553781	206.42	22	6	6	27751	uncharacterized protein LOC100577844 isoform X3
gi|571553784	204.22	27	6	6	22797	uncharacterized protein LOC100577844 isoform X4
gi|571554527	34.72	1	2	2	77759	probable serine/threonine-protein kinase DDB_G0283337 isoform X2
gi|571554530	34.72	1	2	2	77759	probable serine/threonine-protein kinase DDB_G0283337 isoform X2
gi|571558110	30.16	1	2	2	162885	uncharacterized protein CG5098 isoform X1
gi|571558113	51.43	1	2	2	157710	uncharacterized protein CG5098 isoform X2
gi|571558117	51.43	1	2	2	157446	uncharacterized protein CG5098 isoform X3
gi|571558123	30.16	1	2	2	150111	uncharacterized protein CG5098 isoform X5
gi|571558126	51.43	1	2	2	149848	uncharacterized protein CG5098 isoform X6
gi|571558130	30.16	1	2	2	147586	uncharacterized protein CG5098 isoform X7
gi|571558811	28.79	2	2	2	66175	KH domain-containing protein akap-1
gi|571558824	28.79	2	2	2	66175	KH domain-containing protein akap-1
gi|571559865	148.54	11	4	4	61479	uncharacterized protein LOC551323 isoform X2
gi|571562707	59.94	1	2	2	110638	collagen alpha-1(I) chain-like isoform X2
gi|571562712	118.59	11	3	2	52715	glycine-rich cell wall structural protein 1.8-like isoform X2
gi|571563055	27.05	0	2	2	200947	nuclear pore complex protein Nup98-Nup96 isoform X1
gi|571563062	27.05	0	2	2	200328	nuclear pore complex protein Nup98-Nup96 isoform X3
gi|571563066	33.66	0	2	2	183777	nuclear pore complex protein Nup98-Nup96 isoform X5
gi|571563527	136.72	8	4	4	52947	carboxypeptidase Q-like
gi|571563531	136.72	8	4	4	52947	carboxypeptidase Q-like
gi|571563710	88.68	4	2	2	67396	NADP-dependent malic enzyme isoform X2
gi|571563881	95.91	5	2	2	62118	plectin-like
gi|571564302	42.06	1	2	2	245472	uncharacterized protein LOC410363 isoform X1
gi|571564309	42.06	1	2	2	230391	uncharacterized protein LOC410363 isoform X2
gi|571564312	42.06	1	2	2	230391	uncharacterized protein LOC410363 isoform X2
gi|571564842	62.77	7	2	2	18439	uncharacterized protein LOC102654936
gi|571564872	161.09	12	3	3	40163	lachesin isoform X2
gi|571565217	156.65	27	7	2	50521	elongation factor 1-alpha isoform X1
gi|571565222	156.65	27	7	2	50521	elongation factor 1-alpha isoform X1
gi|571565226	156.65	27	7	2	50521	elongation factor 1-alpha isoform X1
gi|571565639	120.95	6	3	3	52897	6-phosphogluconate dehydrogenase decarboxylating
gi|571565862	202.54	17	5	4	49965	tubulin alpha-1 chain
gi|571566413	27.39	2	2	2	44597	obg-like ATPase 1
gi|571566593	219.96	31	5	5	26476	putative gamma-glutamylcyclotransferase CG2811 isoform X1
gi|571566596	219.96	32	5	5	26074	putative gamma-glutamylcyclotransferase CG2811 isoform X2
gi|571566599	219.96	35	5	5	23736	putative gamma-glutamylcyclotransferase CG2811 isoform X3
gi|571567050	28.33	2	2	2	171139	chaoptin
gi|571567698	42.82	1	2	2	66625	protein abrupt isoform X1
gi|571567743	33.9	1	2	2	185951	tensin-3 isoform X1
gi|571567747	33.9	1	2	2	185822	tensin-3 isoform X2
gi|571567751	33.9	1	2	2	185080	tensin-3 isoform X3
gi|571567761	26.28	1	2	2	179742	tensin-3 isoform X6
gi|571567765	26.28	1	2	2	179742	tensin-3 isoform X6
gi|571567769	33.9	1	2	2	178964	tensin-3 isoform X7
gi|571567773	33.9	1	2	2	178266	tensin-3 isoform X8
gi|571567777	33.9	1	2	2	177811	tensin-3 isoform X9
gi|571567780	33.9	1	2	2	178091	tensin-3 isoform X10
gi|571567783	26.28	1	2	2	177848	tensin-1 isoform X11
gi|571567787	26.28	1	2	2	172906	tensin-1 isoform X12
gi|571567791	33.9	1	2	2	162230	tensin-1 isoform X15
gi|571568224	44.77	1	2	2	58311	adenosine deaminase CECR1-like
gi|571568426	29.94	0	2	2	142732	uncharacterized protein CG7065 isoform X1
gi|571568516	105.75	10	3	3	32610	spermidine synthase
gi|571568523	105.75	10	3	3	32610	spermidine synthase
gi|571569076	37.37	1	2	2	87036	zinc transporter foi-like
gi|571569083	37.37	1	2	2	87036	zinc transporter foi-like
gi|571571489	101.23	10	2	2	24237	protein deglycase DJ-1-like
gi|571571517	221.34	14	11	11	120058	ATP-citrate synthase
gi|571571568	40.06	1	2	2	79296	RING finger protein unkempt homolog isoform X6
gi|571571582	40.06	1	2	2	78041	RING finger protein unkempt homolog isoform X12
gi|571571884	34.18	3	2	2	55456	ras association domain-containing protein 8 isoform X2
gi|571571920	42.43	2	2	2	82184	uncharacterized protein LOC726322 isoform X1
gi|571571923	37.08	2	2	2	80612	uncharacterized protein LOC726322 isoform X2
gi|571571971	47.92	1	2	2	252516	brefeldin A-inhibited guanine nucleotide-exchange protein 3 isoform X2
gi|571571974	47.92	1	2	2	252344	brefeldin A-inhibited guanine nucleotide-exchange protein 3 isoform X3
gi|571572155	33.84	5	2	2	24946	uncharacterized protein LOC725784
gi|571573169	42.04	1	2	2	170434	neogenin isoform X2
gi|571573171	42.04	1	2	2	170321	neogenin isoform X3
gi|571573173	42.04	1	2	2	168999	neogenin isoform X4
gi|571573175	42.04	1	2	2	166668	neogenin isoform X5
gi|571573177	42.04	1	2	2	166484	neogenin isoform X6
gi|571573179	42.04	1	2	2	161694	neogenin isoform X7
gi|571573515	107.65	5	2	2	43618	arginine kinase isoform X1
gi|571573519	107.65	5	2	2	41863	arginine kinase isoform X2
gi|571573654	146.9	9	4	4	58448	phosphoglucomutase isoform X2
gi|571573656	146.9	9	4	4	54206	phosphoglucomutase isoform X3
gi|571573687	40.39	1	2	2	343165	uncharacterized protein LOC725503 isoform X4
gi|571573992	31.33	0	2	2	424978	vacuolar protein sorting-associated protein 13B isoform X1
gi|571573994	31.33	0	2	2	424622	vacuolar protein sorting-associated protein 13B isoform X2
gi|571574024	37.14	3	2	2	34371	uncharacterized protein LOC724847 isoform X2
gi|571574200	30.36	5	2	2	27069	grpE protein homolog mitochondrial
gi|571574244	441.98	13	54	11	283882	fibrillin-2
gi|571574380	44.77	15	2	2	9230	chymotrypsin inhibitor-like isoform X2
gi|571574382	100.73	20	2	2	8083	chymotrypsin inhibitor-like isoform X3
gi|571574384	252.5	76	41	41	8130	chymotrypsin inhibitor
gi|571574872	64.55	1	2	2	173799	DE-cadherin isoform X1
gi|571574876	64.55	1	2	2	167947	DE-cadherin isoform X2
gi|571574878	64.55	1	2	2	166910	DE-cadherin isoform X3
gi|571574972	177.98	25	5	5	20600	protein D2-like isoform X3
gi|571575235	158.77	13	3	3	36899	trans-1 2-dihydrobenzene-1 2-diol dehydrogenase-like
gi|571575238	158.77	13	3	3	36899	trans-1 2-dihydrobenzene-1 2-diol dehydrogenase-like
gi|571575322	148.84	11	5	5	68640	PTS-dependent dihydroxyacetone kinase dihydroxyacetone-binding subunit DhaK-like
gi|571575349	48.51	3	2	2	51943	meiosis-specific nuclear structural protein 1-like
gi|571575789	327.27	37	31	2	39306	apidaecins type 73 isoform X1
gi|571575801	309.9	39	26	2	36050	apidaecins type 73 isoform X9
gi|571575809	309.9	43	26	2	32795	apidaecins type 73 isoform X15
gi|571576106	33.12	0	2	2	271237	general transcription factor 3C polypeptide 1-like
gi|571576353	32.07	2	2	2	82131	putative uncharacterized protein DDB_G0277255
gi|571576466	31.09	1	2	2	117184	uncharacterized protein C05D11.1-like isoform X1
gi|571576468	31.09	1	2	2	117184	uncharacterized protein C05D11.1-like isoform X1
gi|571576509	149.53	2	4	4	183346	collagen alpha-5(IV) chain
gi|571576745	308.19	16	24	24	201202	laminin subunit beta-1 isoform X1
gi|571576783	30.62	2	2	2	94555	nucleolar MIF4G domain-containing protein 1 homolog
gi|571576785	30.62	2	2	2	94555	nucleolar MIF4G domain-containing protein 1 homolog
gi|571576788	299.89	56	14	14	16114	lysozyme isoform X2
gi|571577989	46.67	0	2	2	207821	tuberin isoform X1
gi|571577991	46.67	0	2	2	176132	tuberin isoform X3
gi|571578095	35.84	3	2	2	62077	uncharacterized protein LOC411983 isoform X1
gi|571578097	35.84	3	2	2	62077	uncharacterized protein LOC411983 isoform X1
gi|571578099	35.84	3	2	2	62077	uncharacterized protein LOC411983 isoform X1
gi|571578101	31.46	3	2	2	62077	uncharacterized protein LOC411983 isoform X1
gi|571578283	350.25	11	33	33	393848	laminin subunit alpha
gi|5834932	34.12	5	2	2	14036	NADH dehydrogenase subunit 3 (mitochondrion) [Apis mellifera ligustica]
gi|58585076	331.11	36	14	14	63898	juvenile hormone esterase precursor
gi|58585086	597.61	79	101	101	78657	transferrin 1 precursor
gi|58585104	186.14	5	7	7	201046	vitellogenin precursor
gi|58585148	894.84	94	833	831	79529	hexamerin 70b precursor
gi|58585168	274.35	34	18	2	19380	apidaecins type 14 precursor
gi|58585174	231.75	53	10	10	14492	hymenoptaecin preproprotein
gi|58585178	102.02	42	2	2	5903	abaecin precursor
gi|58585184	330.1	65	18	18	27192	short-chain dehydrogenase/reductase
gi|58585198	156.65	27	7	2	50521	elongation factor 1-alpha
gi|58585214	260.46	81	10	10	15549	FABP-like protein
gi|58585222	258.09	39	11	11	29213	take-out-like carrier protein precursor
gi|60115688	174.8	22	5	5	24789	icarapin-like precursor
gi|62526112	178.84	22	7	7	50310	elongation factor 1-alpha
gi|66499293	135.92	6	3	3	62968	glucose-6-phosphate isomerase
gi|66499547	366.69	40	23	22	70029	glucose dehydrogenase [FAD quinone]
gi|66500170	404.26	37	41	40	106838	neutral alpha-glucosidase AB isoform X2
gi|66500583	245.33	27	7	7	48291	senecionine N-oxygenase-like
gi|66501172	103.46	11	2	2	23686	ras-related protein Rab-2
gi|66503776	254.61	28	12	12	67918	transketolase isoform X1
gi|66503826	106.88	9	2	2	35079	inositol oxygenase

## Sheet: S8
Table S8. Identification of proteins expressed in Varroa non-challenged African honey bee (Apis mellifera scutellata) worker larval hemolymph. The MS/MS raw data were searched using in-house PEAKS software (version 7.5, Bioinformatics Solutions Inc.) against the sequence database containing 22,473 protein sequences of Apis mellifera (downloaded from the NCBI protein sequence in February 2018 ). A…
Accession	-10lgP	Coverage (%)	#Peptides	#Unique	Mass	Description
gi|1031994814	103.83	27	2	2	11764	12 kDa FK506-binding protein
gi|1031994988	211.49	23	9	9	44619	antitrypsin-like
gi|1031995413	57.79	2	2	2	56305	alpha-L-fucosidase isoform X1
gi|1031996002	34.37	1	2	2	191991	protein polybromo-1 isoform X1
gi|1031996004	31.43	1	2	2	191891	protein polybromo-1 isoform X2
gi|1031996006	31.43	1	2	2	189440	protein polybromo-1 isoform X3
gi|1031996011	31.43	1	2	2	188136	protein polybromo-1 isoform X4
gi|1031996013	34.37	1	2	2	186123	protein polybromo-1 isoform X5
gi|1031996017	31.43	1	2	2	179084	protein polybromo-1 isoform X7
gi|1031996131	100.51	8	2	2	17592	eukaryotic translation initiation factor 5A
gi|1031996453	454.41	68	69	2	49316	chitinase-like protein Idgf4 isoform X1
gi|1031996455	447.8	68	69	2	48727	chitinase-like protein Idgf4 isoform X2
gi|1031996783	192.37	32	10	1	25605	uncharacterized protein LOC100578021
gi|1031996946	199.1	17	8	2	52938	carboxypeptidase Q-like
gi|1031997077	128.93	10	3	3	46507	selenium-binding protein 1-A-like
gi|1031997123	32.22	2	2	2	50343	precorrin-6Y C(5 15)-methyltransferase [decarboxylating]-like
gi|1031997141	455.08	19	70	1	210483	fibrillin-1-like partial
gi|1031997234	345.06	28	41	3	33232	apidaecins type 73 partial
gi|1031997329	64.17	12	2	2	11422	chemosensory protein 6 isoform X1
gi|1031997426	36.84	0	2	2	353150	centrosome-associated protein 350-like
gi|1031997431	31.93	1	2	2	97747	GPI ethanolamine phosphate transferase 2
gi|1031997509	62.67	0	2	2	796303	titin-like isoform X1
gi|1031997511	62.67	0	2	2	795141	titin-like isoform X2
gi|1031997513	62.67	0	2	2	790698	titin-like isoform X3
gi|1031998639	39.01	2	2	2	66028	glucose dehydrogenase [FAD quinone]-like isoform X2
gi|1031998642	39.01	2	2	2	66028	glucose dehydrogenase [FAD quinone]-like isoform X2
gi|1031998644	39.01	2	2	2	66028	glucose dehydrogenase [FAD quinone]-like isoform X2
gi|1031998646	39.01	2	2	2	66028	glucose dehydrogenase [FAD quinone]-like isoform X2
gi|1031998709	56.48	7	2	2	13402	matrix metalloproteinase-24-like isoform X1
gi|1031999099	54.46	0	2	2	205320	uncharacterized protein LOC410718
gi|1031999271	34.38	1	2	2	152135	transport and Golgi organization protein 1
gi|1031999396	108.59	18	3	3	23156	uncharacterized protein LOC725273 isoform X2
gi|1031999398	108.59	20	3	3	20899	uncharacterized protein LOC725273 isoform X3
gi|1031999498	118.01	3	2	2	55240	tropomyosin alpha-3 chain isoform X4
gi|1031999590	68.79	2	2	2	63300	nucleobindin-2 isoform X1
gi|1031999592	68.79	2	2	2	61891	nucleobindin-2 isoform X2
gi|1031999942	97.41	6	4	4	72377	polyubiquitin isoform X1
gi|1031999944	97.41	5	4	4	89419	polyubiquitin-C isoform X2
gi|1032000855	325.07	31	26	26	107976	neutral alpha-glucosidase AB isoform X1
gi|1032001702	221.09	34	12	12	41899	LOW QUALITY PROTEIN: dipeptidase 1
gi|1032001918	164.18	8	3	3	87824	uncharacterized protein LOC724838
gi|1032001958	367.72	53	18	18	45099	uncharacterized protein LOC413792 partial
gi|1032002097	33.82	1	2	2	102281	choline transporter-like protein 1 partial
gi|1032002179	46.36	2	2	2	69724	protein windpipe
gi|1032002547	121.39	10	3	3	28076	14-3-3 protein zeta isoform X1
gi|1032002571	82.9	3	2	2	51522	UDP-glucuronic acid decarboxylase 1-like
gi|1032002847	75.82	4	2	2	80234	beta-amyloid-like protein isoform X1
gi|1032002877	232.16	33	7	7	27830	uncharacterized protein LOC100577844 isoform X2
gi|1032003511	132.31	7	4	4	56176	protein disulfide-isomerase
gi|1032004086	42.21	1	2	2	188507	interaptin
gi|1032004309	173.31	8	5	5	52093	glycine-rich cell wall structural protein 1.8-like isoform X3
gi|1032004312	173.31	8	5	5	52051	glycine-rich cell wall structural protein 1-like isoform X5
gi|1032004314	173.31	8	5	5	51923	glycine-rich cell wall structural protein 1-like isoform X6
gi|1032004316	173.31	8	5	5	51937	glycine-rich cell wall structural protein 1-like isoform X7
gi|1032004318	173.31	8	5	5	51953	glycine-rich cell wall structural protein 1-like isoform X8
gi|1032004320	173.31	8	5	5	51865	glycine-rich cell wall structural protein 1-like isoform X9
gi|1032004322	173.31	8	5	5	51631	glycine-rich cell wall structural protein 1-like isoform X10
gi|1032004324	173.31	8	5	5	51467	glycine-rich cell wall structural protein 1-like isoform X11
gi|1032004326	173.31	8	5	5	51388	glycine-rich cell wall structural protein 1.8-like isoform X12
gi|1032004328	173.31	8	5	5	51160	glycine-rich cell wall structural protein 1-like isoform X13
gi|1032004331	173.31	8	5	5	50635	glycine-rich cell wall structural protein 1.8-like isoform X15
gi|1032004333	173.31	8	5	5	50467	glycine-rich cell wall structural protein-like isoform X16
gi|1032004335	173.31	8	5	5	49975	glycine-rich cell wall structural protein-like isoform X17
gi|1032004337	173.31	8	5	5	49763	glycine-rich cell wall structural protein-like isoform X18
gi|1032004339	173.31	8	5	5	49316	glycine-rich cell wall structural protein-like isoform X19
gi|1032004544	44.26	2	2	2	48986	elongation factor 1-gamma
gi|1032004789	115.01	16	2	2	18462	uncharacterized protein LOC551528 isoform X1
gi|1032004791	115.01	16	2	2	18462	uncharacterized protein LOC551528 isoform X1
gi|1032004793	115.01	16	2	2	18462	uncharacterized protein LOC551528 isoform X1
gi|1032004795	115.01	20	2	2	13972	uncharacterized protein LOC551528 isoform X2
gi|1032004823	33.99	1	2	2	106582	alpha-actinin sarcomeric
gi|1032005485	178.07	6	8	8	180746	laminin subunit gamma-1
gi|1032005490	31.62	1	2	2	86823	uncharacterized protein LOC100576552 isoform X1
gi|1032006280	163.65	7	5	5	85984	chitobiosyldiphosphodolichol beta-mannosyltransferase-like
gi|1032006709	137.79	14	6	6	41963	uncharacterized protein LOC107965285
gi|1032006947	38.66	0	2	2	566804	uncharacterized protein KIAA1109 isoform X1
gi|1032006949	38.66	0	2	2	566289	uncharacterized protein KIAA1109 isoform X2
gi|1032006951	38.66	0	2	2	566320	uncharacterized protein KIAA1109 isoform X3
gi|1032006953	38.66	0	2	2	565894	uncharacterized protein KIAA1109 isoform X4
gi|1032006955	38.66	0	2	2	565616	uncharacterized protein KIAA1109 isoform X5
gi|1032006958	38.66	0	2	2	563376	uncharacterized protein KIAA1109 isoform X7
gi|1032006960	38.66	0	2	2	561626	uncharacterized protein KIAA1109 isoform X8
gi|1032006962	38.66	0	2	2	558504	uncharacterized protein KIAA1109 isoform X9
gi|1032007961	37.16	6	2	2	34459	glyoxylate reductase/hydroxypyruvate reductase-like isoform X2
gi|1032008196	186.17	13	7	7	53720	venom serine carboxypeptidase isoform X1
gi|1032008250	96.9	3	2	2	104673	uncharacterized protein LOC100576248
gi|1032008440	94.36	29	2	2	10402	uncharacterized protein LOC102655078 isoform X2
gi|1032008510	31.37	1	2	2	65654	4-coumarate--CoA ligase 1 isoform X1
gi|1032009081	55.51	2	2	2	32610	spermidine synthase
gi|1032009084	55.51	2	2	2	32610	spermidine synthase
gi|1032009238	288.21	31	13	13	43887	enolase
gi|1032009720	61.56	2	2	2	55155	uncharacterized protein LOC727081 isoform X1
gi|1032009775	62.17	1	2	2	112792	prominin-like protein isoform X2
gi|1032010421	113.68	9	3	3	25593	ferritin subunit
gi|1032010482	31.59	1	2	2	156520	potassium voltage-gated channel subfamily H member 2 isoform X2
gi|1032010488	31.59	1	2	2	154120	potassium voltage-gated channel subfamily H member 2 isoform X5
gi|1032010490	31.59	1	2	2	153561	potassium voltage-gated channel subfamily H member 2 isoform X6
gi|1032010498	31.59	1	2	2	152784	potassium voltage-gated channel subfamily H member 2 isoform X10
gi|1032010506	31.59	1	2	2	148010	potassium voltage-gated channel subfamily H member 2 isoform X14
gi|1032010938	104.49	5	2	2	49931	tubulin beta chain-like
gi|1032011210	223.77	42	11	1	20564	odorant binding protein 16 isoform X1
gi|1032011300	146.64	8	3	3	59471	LOW QUALITY PROTEIN: transmembrane protease serine 11G-like
gi|1032011357	37	0	2	2	519815	dynein beta chain ciliary
gi|1032011546	36.79	2	2	2	80649	protein Skeletor isoforms B/C isoform X3
gi|1032011705	336.51	44	25	25	12439	uncharacterized protein LOC102656354
gi|1032011925	54.01	4	2	2	35220	aldose reductase-like
gi|1032011933	198.84	11	7	7	94505	LOW QUALITY PROTEIN: probable tRNA (guanine(26)-N(2))-dimethyltransferase
gi|1032012174	184.9	25	5	5	24072	protein D2-like isoform X1
gi|1032012395	69.95	1	2	2	110548	multiple epidermal growth factor-like domains protein 10
gi|1032012397	80.74	3	2	2	47224	probable aspartate aminotransferase cytoplasmic
gi|1032012472	66.84	6	2	2	53412	cytosol aminopeptidase-like
gi|1032012863	86.21	2	2	2	69986	X-ray repair cross-complementing protein 5-like isoform X1
gi|1032012865	77.48	3	2	2	68072	X-ray repair cross-complementing protein 5-like isoform X2
gi|1032012875	111.73	8	2	2	28991	phosphoglycerate mutase 2
gi|1032013098	235.62	27	8	8	38864	insulin-like growth factor-binding protein complex acid labile subunit
gi|1032013393	47.64	1	2	2	184069	nuclear receptor coactivator 3-like isoform X1
gi|1032013396	47.64	1	2	2	183595	nuclear receptor coactivator 3-like isoform X3
gi|1032013398	47.64	1	2	2	179838	nuclear receptor coactivator 3-like isoform X4
gi|1032013400	47.64	1	2	2	177858	nuclear receptor coactivator 3-like isoform X5
gi|1032013402	47.64	1	2	2	177425	nuclear receptor coactivator 3-like isoform X6
gi|1032013404	47.64	1	2	2	177425	nuclear receptor coactivator 3-like isoform X6
gi|1032013406	47.64	1	2	2	177181	nuclear receptor coactivator 3-like isoform X7
gi|1032013408	47.64	1	2	2	172506	nuclear receptor coactivator 3-like isoform X8
gi|1032013410	47.64	1	2	2	164248	circadian locomoter output cycles protein kaput-like isoform X9
gi|1032013414	47.64	1	2	2	167961	nuclear receptor coactivator 3-like isoform X12
gi|1032013689	38.67	1	2	2	213637	integrator complex subunit 1 isoform X2
gi|1032013739	361.86	40	41	1	36051	apidaecins type 73 isoform X2
gi|1032013937	80.69	7	2	2	44992	phosphoglycerate kinase
gi|1032014952	35.34	1	2	2	67562	dihydropyrimidinase isoform X2
gi|1032014962	40.95	0	2	2	209224	serine/threonine-protein kinase Genghis Khan isoform X2
gi|1032015155	53.96	0	2	2	1068214	LOW QUALITY PROTEIN: twitchin
gi|1032016009	58.25	9	2	2	13578	uncharacterized protein LOC726803 isoform X2
gi|1032017336	43.23	1	2	2	205921	PH domain leucine-rich repeat-containing protein phosphatase 2
gi|1032018190	283.21	19	13	13	75706	leucine-rich repeat-containing protein 15-like
gi|1032018509	30.05	1	2	2	109632	DNA ligase 1 isoform X1
gi|1032018912	296.42	10	21	21	200277	lysosomal alpha-mannosidase-like
gi|1032018936	55.62	0	2	2	927251	LOW QUALITY PROTEIN: microtubule-actin cross-linking factor 1
gi|1032019000	231.14	11	11	11	144968	nidogen-2
gi|1032019021	36.76	1	2	2	131212	5-oxoprolinase isoform X2
gi|1032019129	53.87	0	2	2	655862	microtubule-associated protein futsch
gi|1032019317	43.71	1	2	2	183337	multidrug resistance-associated protein 7
gi|1032019323	30.35	0	2	2	384043	lysosomal-trafficking regulator
gi|1032019581	41.81	0	2	2	201486	uncharacterized protein LOC724973 isoform X1
gi|1032019583	41.81	0	2	2	200136	uncharacterized protein LOC724973 isoform X2
gi|1032019597	33.35	1	2	2	143320	focal adhesion kinase 1 isoform X7
gi|1032019613	65.53	0	2	2	284948	E3 ubiquitin-protein ligase HECTD1
gi|1032019777	41.76	1	2	2	181984	signal-induced proliferation-associated 1-like protein 2 isoform X1
gi|1032019780	46.94	1	2	2	174350	signal-induced proliferation-associated 1-like protein 2 isoform X3
gi|1032019853	110.6	9	2	2	37337	uncharacterized protein LOC408789 isoform X1
gi|1032019855	110.6	10	2	2	33825	uncharacterized protein LOC408789 isoform X2
gi|1032019857	110.6	10	2	2	30957	uncharacterized protein LOC408789 isoform X3
gi|1032020485	36.24	1	2	2	47438	activin receptor type-2A isoform X3
gi|1032020727	114.13	3	2	2	106087	EH domain-containing protein 3
gi|1032021103	37.01	2	2	2	147389	dystroglycan isoform X1
gi|1032021105	37.01	2	2	2	130879	dystroglycan isoform X2
gi|1032021140	67.37	14	2	2	12236	uncharacterized protein LOC726189
gi|1032021283	31.21	1	2	2	215370	ral GTPase-activating protein subunit alpha-1
gi|1032021384	37.7	1	2	2	92462	nephrin
gi|1032021390	234.89	31	12	12	30724	protein NPC2 homolog
gi|1032021623	116.61	5	3	3	69871	division abnormally delayed protein
gi|1032021685	42.51	1	2	2	94582	translation elongation factor 2 isoform X1
gi|1032021913	85.5	3	2	2	103288	C-1-tetrahydrofolate synthase cytoplasmic isoform X1
gi|1032021915	85.5	3	2	2	102456	C-1-tetrahydrofolate synthase cytoplasmic isoform X2
gi|1032021917	85.5	4	2	2	90799	C-1-tetrahydrofolate synthase cytoplasmic isoform X3
gi|1032021919	85.5	4	2	2	89966	C-1-tetrahydrofolate synthase cytoplasmic isoform X4
gi|1032022792	168.31	1	4	4	479491	uncharacterized protein PF11_0213-like
gi|1032023472	337.89	59	25	25	25558	FK506-binding protein 2 isoform X2
gi|1032023519	42.84	1	2	2	121030	uncharacterized protein LOC725964 isoform X1
gi|1032023522	42.84	1	2	2	120958	uncharacterized protein LOC725964 isoform X3
gi|1032023525	42.84	1	2	2	116424	uncharacterized protein LOC725964 isoform X5
gi|1032023528	42.84	1	2	2	112708	uncharacterized protein LOC725964 isoform X7
gi|1032023531	42.84	2	2	2	103164	uncharacterized protein LOC725964 isoform X9
gi|1032023661	33.07	1	2	2	121659	uncharacterized protein LOC100577669 isoform X2
gi|1032023939	94.87	14	3	3	42478	putative protein FAM10A4
gi|1032024333	46.77	1	2	2	229913	titin-like isoform X1
gi|1032024335	46.77	1	2	2	220688	uncharacterized protein LOC100576233 isoform X2
gi|1032024354	131.2	3	4	4	190408	carboxypeptidase D
gi|1032024908	40.15	0	2	2	726742	microtubule-associated protein futsch
gi|1032025627	290.61	12	16	16	200414	alpha-2-macroglobulin-like protein 1 isoform X2
gi|1032025733	39.37	1	2	2	129470	adenylate cyclase type 2 isoform X1
gi|1032025735	39.37	1	2	2	129075	adenylate cyclase type 2 isoform X2
gi|1032025793	34.98	3	2	2	45832	enolase-phosphatase E1 isoform X2
gi|1032026001	34.07	5	2	2	30484	uncharacterized protein LOC409277 isoform X1
gi|1032026079	48.05	3	2	2	81328	cat eye syndrome critical region protein 2-like
gi|1032026167	32.1	1	2	2	103468	discoidin domain-containing receptor 2-like
gi|1032026205	44.51	2	2	2	38682	prion-like-(Q/N-rich) domain-bearing protein 25 isoform X2
gi|1032026478	174.7	8	5	5	72229	uncharacterized protein LOC413627
gi|1032026673	705.46	68	221	221	376756	LOW QUALITY PROTEIN: apolipophorins
gi|1032026846	135.7	4	3	2	100016	cytosolic 10-formyltetrahydrofolate dehydrogenase
gi|1032026902	52.78	1	2	2	224934	myosin heavy chain muscle isoform X5
gi|1032026907	52.78	1	2	2	224866	myosin heavy chain muscle isoform X9
gi|1032026909	52.78	1	2	2	225023	myosin heavy chain muscle isoform X10
gi|1032026911	52.78	1	2	2	224931	myosin heavy chain muscle isoform X11
gi|1032026913	52.78	1	2	2	224810	myosin heavy chain muscle isoform X12
gi|1032026915	52.78	1	2	2	225068	myosin heavy chain muscle isoform X13
gi|1032026917	52.78	1	2	2	224911	myosin heavy chain muscle isoform X14
gi|1032026919	52.78	1	2	2	224726	myosin heavy chain muscle isoform X15
gi|1032026922	52.78	1	2	2	225005	myosin heavy chain muscle isoform X17
gi|1032026925	52.78	1	2	2	225136	myosin heavy chain muscle isoform X19
gi|1032026928	52.78	1	2	2	225161	myosin heavy chain muscle isoform X21
gi|1032026930	52.78	1	2	2	225004	myosin heavy chain muscle isoform X22
gi|1032026932	52.78	1	2	2	224921	myosin heavy chain muscle isoform X23
gi|1032026934	52.78	1	2	2	224880	myosin heavy chain muscle isoform X24
gi|1032026936	52.78	1	2	2	224797	myosin heavy chain muscle isoform X25
gi|1032026938	52.78	1	2	2	224864	myosin heavy chain muscle isoform X26
gi|1032026940	52.78	1	2	2	224781	myosin heavy chain muscle isoform X27
gi|1032026943	52.78	1	2	2	223478	myosin heavy chain muscle isoform X29
gi|1032027226	214.07	8	4	4	82252	LOW QUALITY PROTEIN: interferon-related developmental regulator 1-like
gi|1032027261	111.99	8	2	2	37127	probable uridine nucleosidase 2
gi|1032027380	454.41	68	69	2	49832	chitinase-like protein EN03 isoform X1
gi|1032027382	447.8	68	69	2	48741	chitinase-like protein Idgf4 isoform X2
gi|1032027441	187.34	1	6	6	566778	basement membrane-specific heparan sulfate proteoglycan core protein
gi|1032027818	119.45	5	3	3	84862	procollagen-lysine 2-oxoglutarate 5-dioxygenase 3 isoform X2
gi|1032027821	119.45	5	3	3	91206	procollagen-lysine 2-oxoglutarate 5-dioxygenase 3 isoform X4
gi|1032027920	35.11	1	2	2	168568	citron Rho-interacting kinase-like isoform X1
gi|1032028111	373.75	43	28	28	45916	serine protease 44 isoform X1
gi|1032028113	373.75	43	28	28	45916	serine protease 44 isoform X1
gi|1032028115	354.25	43	28	28	45916	serine protease 44 isoform X1
gi|1032028169	35.13	0	2	2	361288	sodium leak channel non-selective protein
gi|1032028423	103.84	6	3	3	76917	beta-glucuronidase
gi|1032028579	60.27	2	2	2	56734	uncharacterized protein CG3556-like isoform X2
gi|1032029489	114.35	17	3	3	17961	uncharacterized protein LOC107964964
gi|1032029943	34.28	3	2	2	72989	glutaminase liver isoform mitochondrial isoform X1
gi|1032029945	34.28	3	2	2	72222	glutaminase liver isoform mitochondrial isoform X2
gi|1032029951	34.28	3	2	2	66954	glutaminase kidney isoform mitochondrial isoform X6
gi|1062593966	766.32	77	435	435	173204	larval-specific very high density lipoprotein precursor
gi|110748949	304.32	47	19	19	39600	fructose-bisphosphate aldolase
gi|110749126	133.67	9	5	5	70124	glucose dehydrogenase [FAD quinone]
gi|110755329	440.98	58	27	27	52003	neurofilament heavy polypeptide
gi|110755367	283.21	19	13	13	75706	leucine-rich repeat-containing protein 15-like
gi|110755589	52.24	7	2	2	26028	peritrophin-1
gi|110755974	219.23	23	7	7	34020	N-acetylneuraminate lyase-like
gi|110756070	43.71	1	2	2	183337	multidrug resistance-associated protein 7
gi|110756296	36.64	3	2	2	35011	protein FAM151B
gi|110756311	56.06	10	2	2	14703	ubiquitin-60S ribosomal protein L40
gi|110756609	308.8	72	30	30	16123	epididymal secretory protein E1-like
gi|110756808	124.67	13	3	3	21132	uncharacterized protein LOC726429
gi|110757535	71.44	3	2	2	70173	leucine-rich repeats and immunoglobulin-like domains protein 1
gi|110757698	42.82	1	2	2	119877	elongation factor-like GTPase 1
gi|110758416	216.76	36	10	1	25698	uncharacterized protein LOC107963970
gi|110758919	34.61	1	2	2	109137	constitutive coactivator of PPAR-gamma-like protein 1
gi|110760993	93.73	4	2	2	62233	uncharacterized protein LOC551323 isoform X1
gi|110761352	50	8	2	2	16561	uncharacterized protein LOC725540
gi|110761504	171.99	16	6	6	46363	major royal jelly protein 1
gi|110761725	167.67	21	5	5	40822	lachesin isoform X1
gi|110762287	265.79	49	12	12	15458	uncharacterized protein LOC724644
gi|110762382	55.51	2	2	2	32610	spermidine synthase
gi|110762568	317.24	41	20	20	46114	collagen alpha-1(IV) chain isoform X2
gi|110763663	230.29	50	9	9	23077	protein D2-like
gi|110763671	184.9	25	5	5	23645	protein D2-like isoform X2
gi|110763879	75.27	5	2	2	26983	myoneurin-like isoform X2
gi|110764149	225.09	20	14	14	73085	beta-galactosidase-like
gi|110764555	47.32	9	2	2	10942	glutaredoxin-C4 isoform X2
gi|110764750	98.79	31	3	3	18538	MD-2-related lipid-recognition protein-like
gi|110766380	166.98	18	3	3	27668	circadian clock-controlled protein
gi|110772198	34.61	19	2	2	8022	copper transport protein ATOX1
gi|118150500	64.17	10	2	2	14589	chemosensory protein 6 precursor
gi|147902613	101.33	21	2	2	13803	profilin
gi|148224276	152.17	20	4	4	26899	triosephosphate isomerase
gi|148231752	101.33	21	2	2	13803	profilin
gi|148887477	647.54	88	379	377	81282	hexamerin 70c precursor
gi|155369750	719.46	76	598	598	112188	hexamerin 110 precursor
gi|160425209	597.88	80	215	213	81460	hexamerin 70a precursor
gi|166795901	494.51	84	101	101	21348	apolipophorin-III-like protein precursor
gi|209180477	132.08	13	4	4	35861	lambda crystallin-like protein
gi|209969884	136	13	3	3	33319	silk fibroin 1 precursor
gi|209969886	146.89	10	2	2	30753	silk fibroin 2 precursor
gi|209969888	174.96	17	5	5	33530	silk fibroin 3 precursor
gi|209969890	204.11	24	5	5	33931	silk fibroin 4 precursor
gi|221325614	66.35	13	2	2	17042	C1q-like venom protein precursor
gi|226533687	186.17	13	7	7	53703	venom serine carboxypeptidase precursor
gi|229892210	196.46	14	7	6	71086	heat shock protein cognate 4
gi|229892214	107.3	5	2	1	72866	heat shock protein cognate 3 precursor
gi|229892248	141.01	8	5	4	83384	heat shock protein 90
gi|254910928	187.91	26	6	6	21490	peptidoglycan-recognition protein SA precursor
gi|254910931	111.83	22	4	4	21551	peptidoglycan-recognition protein S2 precursor
gi|254910938	133.13	27	2	2	10717	defensin-1 preproprotein
gi|288869483	224.2	26	9	9	33659	cuticular protein analogous to peritrophins 3-B precursor
gi|288869485	144.02	17	4	4	25422	cuticular protein analogous to peritrophins 3-D precursor
gi|288869506	257.41	56	10	10	29530	cuticular protein analogous to peritrophins 3-C precursor
gi|292494904	35.36	7	2	2	14451	ribosomal protein L35
gi|292494909	84.35	7	2	2	24178	apidermin 3 precursor
gi|295842193	39.35	11	2	2	11910	cytochrome c
gi|296010819	154.21	16	6	6	57990	catalase
gi|297591985	203.72	20	6	6	41806	actin related protein 1
gi|297591987	203.72	20	6	6	41806	actin related protein 1
gi|328775989	52.69	6	2	2	17899	putative defense protein 3
gi|328776829	33.45	1	2	2	135351	LIM domain kinase 1 isoform X1
gi|328776891	60.28	3	2	2	44208	renin receptor isoform X1
gi|328777174	70.38	2	2	2	54809	trans-Golgi network integral membrane protein 2-like isoform X1
gi|328777202	118.8	22	2	2	17213	sex-regulated protein janus-A-like
gi|328777526	79.07	7	2	2	41295	uncharacterized protein LOC100577680
gi|328778238	75.32	2	2	2	71284	NADP-dependent malic enzyme isoform X1
gi|328778301	265.89	15	13	13	105701	calsyntenin-1
gi|328778436	38.67	1	2	2	234241	integrator complex subunit 1 isoform X1
gi|328778476	255.21	28	14	13	53173	retinal dehydrogenase 1
gi|328778710	332.8	40	15	15	43430	beta-ureidopropionase
gi|328778928	34.98	2	2	2	50353	enolase-phosphatase E1 isoform X1
gi|328779079	65.5	3	2	2	38134	fumarylacetoacetate hydrolase domain-containing protein 2A isoform X1
gi|328779257	80.75	7	2	2	23787	BMP and activin membrane-bound inhibitor homolog
gi|328779355	44.51	2	2	2	38870	prion-like-(Q/N-rich) domain-bearing protein 25 isoform X1
gi|328779480	317.24	40	20	20	46733	collagen alpha-1(IV) chain isoform X1
gi|328779673	168.22	26	5	5	24343	protein lethal(2)essential for life-like
gi|328779829	56.43	3	2	2	38825	lysosome-associated membrane glycoprotein 1
gi|328780053	33	1	2	2	193766	RING finger protein 17 isoform X1
gi|328780689	168.53	10	5	5	73331	coagulation factor X
gi|328780894	31.64	2	2	2	94014	molybdenum cofactor sulfurase 1 isoform X1
gi|328781008	88.67	8	2	2	26774	circadian clock-controlled protein-like
gi|328781230	64.33	7	2	2	16971	protein NPC2 homolog
gi|328781235	98.49	8	3	3	58416	A-agglutinin anchorage subunit-like isoform X2
gi|328781384	215.44	8	8	8	105435	fibroin heavy chain isoform X5
gi|328782411	224.83	39	8	8	15811	uncharacterized protein LOC100577527
gi|328782416	304.45	14	23	23	258733	uncharacterized protein LOC724971 isoform X1
gi|328782499	242.59	9	8	8	100100	prosaposin isoform X1
gi|328782977	175.6	3	4	4	190969	collagen alpha-1(IV) chain
gi|328783045	39.01	2	2	2	66028	glucose dehydrogenase [FAD quinone]-like isoform X2
gi|328783335	98.4	29	2	2	9315	chymotrypsin inhibitor-like isoform X1
gi|328783393	201.51	14	6	6	44925	uncharacterized protein LOC725661
gi|328783429	184.9	29	5	5	20600	protein D2-like isoform X3
gi|328783471	125.31	54	3	3	10072	chymotrypsin inhibitor
gi|328783586	231.82	19	10	10	75966	uncharacterized protein LOC724917
gi|328783908	58.22	2	2	2	45986	protein CNPPD1
gi|328784195	103.89	13	2	2	12017	thioredoxin-2
gi|328784281	41.73	1	2	2	253362	myosin-I heavy chain isoform X2
gi|328784443	41.58	2	2	2	76075	sulfhydryl oxidase 1-like
gi|328784718	106.41	4	3	3	104745	flocculation protein FLO11-like isoform X1
gi|328784720	57.55	9	2	2	23051	uncharacterized protein LOC100577901
gi|328784765	53.95	2	2	2	43060	uncharacterized oxidoreductase YrbE-like
gi|328784779	51.17	5	2	2	28924	uncharacterized protein LOC726658
gi|328784953	269.89	68	15	15	23133	probable phospholipid hydroperoxide glutathione peroxidase
gi|328785371	247.24	34	16	16	52286	beta-1 3-glucan-binding protein 1
gi|328785469	37.16	5	2	2	37138	glyoxylate reductase/hydroxypyruvate reductase-like isoform X1
gi|328785712	88.17	3	2	2	85319	uncharacterized protein PFB0145c-like isoform X2
gi|328785804	66.44	30	2	2	10910	uncharacterized protein LOC100578816
gi|328786001	46.18	1	2	2	46423	UPF0415 protein C7orf25 homolog
gi|328786018	61.56	2	2	2	46154	uncharacterized protein LOC727081 isoform X2
gi|328786618	162.81	15	4	4	61534	cell surface glycoprotein 1-like
gi|328786638	36.57	3	2	2	37528	arginase-1 isoform X1
gi|328786659	166.36	20	5	5	32802	deoxyribose-phosphate aldolase
gi|328787101	91.12	3	2	2	53582	isocitrate dehydrogenase [NADP] cytoplasmic
gi|328787163	150.82	2	2	2	93714	uncharacterized protein LOC552843
gi|328787239	53.48	3	2	2	51394	uncharacterized protein LOC726407
gi|328788189	32.07	2	2	2	62149	nitrogen permease regulator 3-like protein
gi|328788558	398.05	37	33	33	100380	putative cysteine proteinase CG12163 isoform X2
gi|328788567	145.2	11	5	5	69419	glucose dehydrogenase [FAD quinone]
gi|328788571	133.67	9	5	5	70124	glucose dehydrogenase [FAD quinone]
gi|328788573	133.67	9	5	5	70124	glucose dehydrogenase [FAD quinone]
gi|328788914	59.3	1	2	2	146404	protein mesh isoform X2
gi|328789000	127.59	33	4	4	14469	notch homolog 2 N-terminal-like protein
gi|328789361	245.85	26	12	1	67409	transketolase-like protein 2 isoform X2
gi|328789565	301.55	29	17	17	83966	spondin-1
gi|328789618	36.24	1	2	2	79959	RNA polymerase-associated protein Rtf1
gi|328789647	47.42	2	2	2	80324	tudor domain-containing protein 3 isoform X1
gi|328789842	92.46	16	2	2	21134	methionine-R-sulfoxide reductase B1 isoform X2
gi|328789844	92.46	15	2	2	22310	methionine-R-sulfoxide reductase B1 isoform X1
gi|328790046	97.41	29	4	4	14703	ubiquitin-60S ribosomal protein L40
gi|328791352	124.34	3	2	2	110782	collagen alpha-1(I) chain-like isoform X1
gi|328791482	166.03	41	4	1	21253	heat shock protein beta-1 isoform X2
gi|328791484	172.12	21	4	4	20532	heat shock protein beta-1 isoform X3
gi|328791671	69.86	3	2	2	52417	uncharacterized protein LOC412196
gi|328792196	371.31	52	25	25	46354	probable serine/threonine-protein kinase clkA
gi|328792409	37.01	1	2	2	99166	GATA zinc finger domain-containing protein 14
gi|328792562	108.59	9	3	3	47621	uncharacterized protein LOC725273 isoform X1
gi|328792916	177.27	6	10	10	198043	laminin subunit beta-1 isoform X2
gi|328792988	97.1	24	2	2	20688	endocuticle structural glycoprotein ABD-4 isoform X1
gi|328793281	57.79	2	2	2	55703	alpha-L-fucosidase isoform X2
gi|328793686	31.43	1	2	2	188136	protein polybromo-1 isoform X4
gi|335892796	189.43	40	6	6	22644	peptidyl-prolyl cis-trans isomerase B precursor
gi|335892832	51.72	6	2	2	44004	inhibitor of growth protein 3
gi|336088626	128.93	9	3	3	53173	selenium-binding protein 1-like
gi|336176042	109.38	5	2	2	64413	pancreatic lipase-related protein 2-like
gi|365733622	39.73	2	2	2	75363	uncharacterized protein LOC100578205
gi|365733625	51.15	1	2	2	223237	bruchpilot
gi|48094605	52.3	4	2	2	68680	glucose dehydrogenase [FAD quinone] isoform X1
gi|48095525	109.63	5	2	2	50175	tubulin beta-1 chain
gi|48095547	104.49	5	2	2	49756	tubulin beta chain
gi|48097100	247	34	14	14	42504	3-ketoacyl-CoA thiolase mitochondrial
gi|48099074	127.15	11	2	2	35462	ester hydrolase C11orf54 homolog
gi|48141571	53.48	5	2	2	34139	glycerol-3-phosphate phosphatase-like
gi|48142169	48.15	4	2	2	36718	retinol dehydrogenase 11-like
gi|48142692	302.07	33	19	19	35883	glyceraldehyde-3-phosphate dehydrogenase 2
gi|571499474	30.96	3	2	2	71107	protein arginine N-methyltransferase 5 isoform X1
gi|571500205	32.28	1	2	2	132075	probable phosphorylase b kinase regulatory subunit alpha isoform X3
gi|571500209	32.28	1	2	2	131842	probable phosphorylase b kinase regulatory subunit alpha isoform X4
gi|571500684	155.73	5	4	4	133848	furin-like protease 2 isoform X2
gi|571501581	198.1	22	6	6	24490	icarapin-like isoform X1
gi|571501685	86.47	6	2	2	40672	transaldolase
gi|571502064	304.32	47	19	19	39600	fructose-bisphosphate aldolase
gi|571502101	39.01	2	2	2	66578	glucose dehydrogenase [FAD quinone]-like isoform X1
gi|571502107	39.01	2	2	2	66028	glucose dehydrogenase [FAD quinone]-like isoform X2
gi|571502113	39.01	2	2	2	60936	glucose dehydrogenase [FAD quinone]-like isoform X3
gi|571503873	39.83	0	2	2	237682	protein KIAA0100 isoform X1
gi|571503876	39.83	0	2	2	237433	protein KIAA0100 isoform X2
gi|571504309	59.33	25	2	2	10913	uncharacterized protein LOC725882
gi|571504313	59.33	25	2	2	10913	uncharacterized protein LOC725882
gi|571504721	53.15	1	2	2	147198	peroxidasin
gi|571506123	63.24	6	2	2	21785	glutathione peroxidase-like 1 isoform X1
gi|571507258	118.01	3	2	2	55399	tropomyosin alpha-3 chain isoform X1
gi|571507278	118.01	3	2	2	55020	tropomyosin-1 isoform X7
gi|571507286	118.01	3	2	2	55140	tropomyosin alpha-3 chain isoform X6
gi|571507305	118.01	3	2	2	54861	tropomyosin alpha-3 chain isoform X10
gi|571507313	118.01	3	2	2	54981	tropomyosin alpha-3 chain isoform X8
gi|571507346	114.39	5	2	2	32900	tropomyosin isoform X13
gi|571507356	114.39	5	2	2	32520	tropomyosin isoform X16
gi|571507998	148.88	8	2	2	48291	senecionine N-oxygenase-like
gi|571508007	148.88	8	2	2	48291	senecionine N-oxygenase-like
gi|571508392	109.02	4	2	1	82754	heat shock protein 83
gi|571509868	58.71	3	2	2	37692	serine protease snake isoform X3
gi|571510377	148.72	17	4	4	35301	uncharacterized protein LOC724993
gi|571510972	84.28	2	2	2	180351	fibrillin-1-like
gi|571511216	35.48	1	2	2	163897	centrosomal protein of 152 kDa-like isoform X1
gi|571511219	35.48	1	2	2	162514	centrosomal protein of 152 kDa-like isoform X2
gi|571511835	258.07	12	13	13	163549	uncharacterized protein LOC411955 isoform X1
gi|571511839	258.07	13	13	13	146637	uncharacterized protein LOC411955 isoform X2
gi|571512062	73.04	2	2	2	93891	97 kDa heat shock protein isoform X2
gi|571512881	58.25	8	2	2	15573	uncharacterized protein LOC726803 isoform X1
gi|571513386	77.9	10	2	2	15223	fatty acid binding protein isoform X1
gi|571513390	77.9	10	2	2	15035	fatty acid binding protein isoform X2
gi|571514351	388.98	14	69	69	500208	uncharacterized protein LOC410793
gi|571514711	46.11	1	2	2	67464	probable ATP-dependent RNA helicase DDX55 homolog
gi|571514744	190.6	25	5	5	27543	endoplasmic reticulum resident protein 29
gi|571515292	155.7	48	6	6	10031	uncharacterized protein LOC100576949
gi|571515392	51.93	3	2	2	36828	class E basic helix-loop-helix protein 22
gi|571515487	297.92	25	19	19	83966	spondin-1
gi|571515490	297.92	25	19	19	83966	spondin-1
gi|571515506	108.58	5	3	3	61106	arylsulfatase B-like
gi|571515702	128.35	33	3	3	16832	cofilin/actin-depolymerizing factor homolog
gi|571516036	47.42	2	2	2	80225	tudor domain-containing protein 3 isoform X2
gi|571517951	43.33	0	2	2	190778	restin homolog isoform X2
gi|571518781	30.05	1	2	2	108570	DNA ligase 1 isoform X3
gi|571519692	239.99	3	7	7	364655	titin homolog isoform X2
gi|571519695	239.99	3	7	7	364784	titin homolog isoform X1
gi|571519698	239.99	3	7	7	363738	titin-like isoform X3
gi|571520337	31.37	0	2	2	161200	ras GTPase-activating protein nGAP isoform X2
gi|571522602	30.77	1	2	2	93382	intraflagellar transport protein 88 homolog
gi|571522677	68.79	3	2	2	39483	venom serine protease Bi-VSP
gi|571522890	36.16	6	2	2	21499	microtubule-associated protein Jupiter isoform X4
gi|571522894	36.16	6	2	2	21499	microtubule-associated protein Jupiter isoform X4
gi|571523743	242.59	9	8	8	100100	prosaposin isoform X1
gi|571523747	242.59	9	8	8	99728	prosaposin isoform X2
gi|571523939	304.45	17	23	23	211613	uncharacterized protein LOC724971 isoform X2
gi|571524294	38.45	1	2	2	354906	LOW QUALITY PROTEIN: cadherin-86C
gi|571525575	36.76	1	2	2	139653	5-oxoprolinase isoform X1
gi|571526122	91.41	3	2	2	54915	agrin
gi|571526129	41.81	0	2	2	194630	focal adhesion kinase 1 isoform X4
gi|571526132	41.81	0	2	2	194839	focal adhesion kinase 1 isoform X5
gi|571526140	41.81	0	2	2	194839	focal adhesion kinase 1 isoform X5
gi|571526153	41.81	0	2	2	194839	focal adhesion kinase 1 isoform X5
gi|571526156	41.81	0	2	2	190909	focal adhesion kinase 1 isoform X6
gi|571526870	245.64	50	12	12	8298	omega-conotoxin-like protein 1
gi|571527761	330.98	12	28	28	315710	papilin isoform X1
gi|571527764	330.98	12	28	28	315585	papilin isoform X2
gi|571527768	330.47	12	28	28	309492	papilin isoform X3
gi|571527772	330.98	12	28	28	309249	papilin isoform X4
gi|571527775	330.98	12	28	28	308971	papilin isoform X5
gi|571527778	330.98	12	28	28	302510	papilin isoform X6
gi|571528079	41.73	1	2	2	254511	myosin-I heavy chain isoform X1
gi|571529886	51.29	2	2	2	119873	zinc finger protein 184-like
gi|571530983	139.38	11	5	1	50338	elongation factor 1-alpha isoform X1
gi|571530989	139.38	11	5	1	50338	elongation factor 1-alpha isoform X1
gi|571530993	139.38	11	5	1	50338	elongation factor 1-alpha isoform X1
gi|571531001	139.38	11	5	1	50338	elongation factor 1-alpha isoform X1
gi|571531153	160.8	5	7	7	228135	DNA-directed RNA polymerase III subunit RPC1
gi|571531811	229.9	30	12	12	45110	serine protease easter
gi|571531817	111.92	8	2	2	62444	serine protease easter
gi|571533174	39.02	9	2	2	13954	tubulin-specific chaperone A-like isoform X2
gi|571533240	97.41	5	4	4	76921	polyubiquitin-A isoform X2
gi|571533289	42.84	1	2	2	121030	uncharacterized protein LOC725964 isoform X2
gi|571533295	42.84	1	2	2	116462	uncharacterized protein LOC725964 isoform X4
gi|571533302	42.84	1	2	2	114164	uncharacterized protein LOC725964 isoform X6
gi|571533305	42.84	2	2	2	103164	uncharacterized protein LOC725964 isoform X8
gi|571534407	33.07	1	2	2	121528	uncharacterized protein LOC100577669 isoform X3
gi|571534903	88.17	3	2	2	85861	uncharacterized protein PFB0145c-like isoform X1
gi|571535130	59.3	1	2	2	153739	protein mesh isoform X1
gi|571537572	42.26	3	2	2	33045	uncharacterized protein LOC102656466
gi|571538591	44.51	2	2	2	38870	prion-like-(Q/N-rich) domain-bearing protein 25 isoform X1
gi|571538597	44.51	2	2	2	38870	prion-like-(Q/N-rich) domain-bearing protein 25 isoform X1
gi|571538600	44.51	2	2	2	38870	prion-like-(Q/N-rich) domain-bearing protein 25 isoform X1
gi|571538604	44.51	3	2	2	33007	uncharacterized protein DDB_G0272420-like isoform X3
gi|571538912	46.26	3	2	2	35328	SPARC
gi|571539639	290.61	12	16	16	200485	alpha-2-macroglobulin-like protein 1 isoform X1
gi|571539703	191.32	10	7	7	70570	glucose dehydrogenase [FAD quinone]
gi|571539938	49.4	2	2	2	134253	uncharacterized protein LOC724749 isoform X3
gi|571541230	39.37	1	2	2	103330	adenylate cyclase type 2 isoform X3
gi|571541453	35.11	1	2	2	168568	citron Rho-interacting kinase-like isoform X1
gi|571541460	35.11	1	2	2	166807	citron Rho-interacting kinase-like isoform X3
gi|571542665	31.77	2	2	2	47174	calreticulin
gi|571542979	60.27	2	2	2	58855	uncharacterized protein CG3556-like isoform X1
gi|571542984	60.27	2	2	2	56734	uncharacterized protein CG3556-like isoform X2
gi|571542988	60.27	2	2	2	56734	uncharacterized protein CG3556-like isoform X2
gi|571542994	60.27	2	2	2	56734	uncharacterized protein CG3556-like isoform X2
gi|571542999	60.27	2	2	2	56734	uncharacterized protein CG3556-like isoform X2
gi|571543002	60.27	2	2	2	55654	uncharacterized protein CG3556-like isoform X3
gi|571543005	60.27	2	2	2	55654	uncharacterized protein CG3556-like isoform X3
gi|571543835	31.64	2	2	2	93884	molybdenum cofactor sulfurase 1 isoform X2
gi|571544147	135.7	4	3	2	100016	cytosolic 10-formyltetrahydrofolate dehydrogenase
gi|571544151	135.7	4	3	2	100016	cytosolic 10-formyltetrahydrofolate dehydrogenase
gi|571544763	94.84	21	3	3	10025	putative acyl-CoA-binding protein
gi|571544927	34.61	1	2	2	109137	constitutive coactivator of PPAR-gamma-like protein 1
gi|571545198	106.41	5	3	3	101292	flocculation protein FLO11-like isoform X2
gi|571545540	119.45	5	3	3	85492	procollagen-lysine 2-oxoglutarate 5-dioxygenase 3 isoform X1
gi|571545544	124.03	6	3	3	77873	procollagen-lysine 2-oxoglutarate 5-dioxygenase 3 isoform X3
gi|571545798	46.86	0	2	2	605258	titin homolog
gi|571546900	52.78	1	2	2	224950	myosin heavy chain muscle isoform X1
gi|571546904	52.78	1	2	2	224998	myosin heavy chain muscle isoform X3
gi|571546907	52.78	1	2	2	224882	myosin heavy chain muscle isoform X6
gi|571546911	52.78	1	2	2	225039	myosin heavy chain muscle isoform X2
gi|571546915	52.78	1	2	2	224882	myosin heavy chain muscle isoform X4
gi|571546919	52.78	1	2	2	225087	myosin heavy chain muscle isoform X7
gi|571546923	52.78	1	2	2	224930	myosin heavy chain muscle isoform X8
gi|571546927	52.78	1	2	2	225088	myosin heavy chain muscle isoform X16
gi|571546930	52.78	1	2	2	225020	myosin heavy chain muscle isoform X20
gi|571546934	52.78	1	2	2	225177	myosin heavy chain muscle isoform X18
gi|571546941	52.78	1	2	2	223340	myosin heavy chain muscle isoform X28
gi|571547408	60.28	4	2	2	36807	renin receptor isoform X2
gi|571547459	70.38	2	2	2	54738	myb-like protein I isoform X2
gi|571547936	33	1	2	2	189788	RING finger protein 17 isoform X2
gi|571547940	33	1	2	2	167944	RING finger protein 17 isoform X3
gi|571548000	51.15	1	2	2	264871	bruchpilot isoform X1
gi|571548006	51.15	1	2	2	220473	bruchpilot isoform X2
gi|571548690	62.13	4	2	2	27066	protein takeout-like
gi|571549004	33.23	2	2	2	50546	reticulon-1 isoform X1
gi|571549435	182.4	15	10	10	64199	beta-hexosaminidase subunit beta-like isoform X1
gi|571549668	98.49	7	3	3	58804	A-agglutinin anchorage subunit-like isoform X1
gi|571550262	46.39	1	2	2	106243	uncharacterized protein LOC100578770
gi|571550343	211.39	6	9	9	264434	fatty acid synthase
gi|571552510	290.05	35	17	17	50736	ovalbumin-related protein X
gi|571552621	69.09	3	2	2	47715	mucin-2
gi|571553093	32.47	4	2	2	37696	phosphotriesterase-related protein isoform X2
gi|571553230	75.82	4	2	2	80234	beta-amyloid-like protein isoform X1
gi|571553234	75.82	4	2	2	79875	beta-amyloid-like protein isoform X2
gi|571553237	70.04	4	2	2	77942	beta-amyloid-like protein isoform X3
gi|571553777	232.16	31	7	7	29896	uncharacterized protein LOC100577844 isoform X1
gi|571553781	232.16	33	7	7	27751	uncharacterized protein LOC100577844 isoform X3
gi|571554131	36.57	4	2	2	34625	arginase-1 isoform X2
gi|571554787	121.39	10	3	3	28076	14-3-3 protein zeta isoform X1
gi|571554796	110.82	10	3	3	28074	14-3-3 protein zeta isoform X2
gi|571554799	121.39	10	3	3	28076	14-3-3 protein zeta isoform X1
gi|571554802	110.82	10	3	3	28067	14-3-3 protein zeta isoform X3
gi|571555366	46.36	2	2	2	69724	protein windpipe
gi|571556498	31.62	1	2	2	86823	uncharacterized protein LOC100576552 isoform X1
gi|571556507	31.62	1	2	2	86083	uncharacterized protein LOC100576552 isoform X3
gi|571558811	35.8	2	2	2	66175	KH domain-containing protein akap-1
gi|571558817	35.8	2	2	2	66175	KH domain-containing protein akap-1
gi|571558821	35.8	2	2	2	66175	KH domain-containing protein akap-1
gi|571558824	35.8	2	2	2	66175	KH domain-containing protein akap-1
gi|571558827	35.8	2	2	2	66175	KH domain-containing protein akap-1
gi|571559336	169.21	3	6	6	315285	fibrillin-2-like
gi|571562631	50	8	2	2	16561	uncharacterized protein LOC725540
gi|571562633	50	8	2	2	16561	uncharacterized protein LOC725540
gi|571562707	124.34	3	2	2	110638	collagen alpha-1(I) chain-like isoform X2
gi|571562710	173.31	8	5	5	52786	glycine-rich cell wall structural protein 1.8-like isoform X1
gi|571562712	173.31	8	5	5	52715	glycine-rich cell wall structural protein 1.8-like isoform X2
gi|571562714	173.31	8	5	5	52081	glycine-rich cell wall structural protein 1.8-like isoform X4
gi|571562720	173.31	8	5	5	50684	glycine-rich cell wall structural protein-like isoform X14
gi|571562724	162.41	5	5	5	47667	glycine-rich cell wall structural protein-like isoform X21
gi|571563527	194.67	15	7	1	52947	carboxypeptidase Q-like
gi|571563531	194.67	15	7	1	52947	carboxypeptidase Q-like
gi|571563710	75.32	2	2	2	67396	NADP-dependent malic enzyme isoform X2
gi|571563881	96.95	3	2	2	62118	plectin-like
gi|571564842	71.3	15	2	2	18439	uncharacterized protein LOC102654936
gi|571564872	167.67	21	5	5	40163	lachesin isoform X2
gi|571565217	102.61	6	3	3	50521	elongation factor 1-alpha isoform X1
gi|571565222	102.61	6	3	3	50521	elongation factor 1-alpha isoform X1
gi|571565226	102.61	6	3	3	50521	elongation factor 1-alpha isoform X1
gi|571565639	119.59	10	3	3	52897	6-phosphogluconate dehydrogenase decarboxylating
gi|571565788	38.66	0	2	2	563890	uncharacterized protein KIAA1109 isoform X6
gi|571565812	38.66	0	2	2	552299	uncharacterized protein KIAA1109 isoform X10
gi|571565862	102.35	11	3	3	49965	tubulin alpha-1 chain
gi|571566593	71.85	6	2	2	26476	putative gamma-glutamylcyclotransferase CG2811 isoform X1
gi|571566596	71.85	6	2	2	26074	putative gamma-glutamylcyclotransferase CG2811 isoform X2
gi|571566599	71.85	6	2	2	23736	putative gamma-glutamylcyclotransferase CG2811 isoform X3
gi|571566632	60.86	9	2	2	17628	histidine triad nucleotide-binding protein 1
gi|571567013	94.36	24	2	2	12346	venom peptide BmKAPI-like isoform X1
gi|571568268	111.83	25	4	4	18880	peptidoglycan-recognition protein S2 isoform X1
gi|571568413	50.57	2	2	2	57714	probable cytochrome P450 6a17
gi|571568516	55.51	2	2	2	32610	spermidine synthase
gi|571568523	55.51	2	2	2	32610	spermidine synthase
gi|571569083	31.65	1	2	2	87036	zinc transporter foi-like
gi|571570610	62.17	1	2	2	116219	prominin-like protein isoform X1
gi|571571489	106.24	11	2	2	24237	protein deglycase DJ-1-like
gi|571571517	80.58	2	2	2	120058	ATP-citrate synthase
gi|571572972	33.58	1	2	2	155650	TATA element modulatory factor isoform X1
gi|571572974	33.58	1	2	2	155650	TATA element modulatory factor isoform X1
gi|571572976	33.58	1	2	2	155650	TATA element modulatory factor isoform X1
gi|571572978	33.58	1	2	2	155650	TATA element modulatory factor isoform X1
gi|571572980	33.58	1	2	2	155330	TATA element modulatory factor isoform X2
gi|571572982	33.58	1	2	2	144730	TATA element modulatory factor isoform X3
gi|571573654	56.28	3	2	2	58448	phosphoglucomutase isoform X2
gi|571573872	31.44	2	2	2	35926	hydroxymethylglutaryl-CoA lyase mitochondrial
gi|571573992	33.45	0	2	2	424978	vacuolar protein sorting-associated protein 13B isoform X1
gi|571573994	33.45	0	2	2	424622	vacuolar protein sorting-associated protein 13B isoform X2
gi|571574019	38.78	3	2	2	36444	uncharacterized protein LOC724847 isoform X1
gi|571574244	475.86	17	84	15	283882	fibrillin-2
gi|571574380	98.4	30	2	2	9230	chymotrypsin inhibitor-like isoform X2
gi|571574382	94.38	20	2	2	8083	chymotrypsin inhibitor-like isoform X3
gi|571574384	266.04	76	54	54	8130	chymotrypsin inhibitor
gi|571574660	36.79	1	2	2	150566	protein Skeletor isoforms B/C isoform X1
gi|571574662	36.79	1	2	2	150438	protein Skeletor isoforms B/C isoform X2
gi|571574872	47.21	1	2	2	173799	DE-cadherin isoform X1
gi|571574876	33.45	1	2	2	167947	DE-cadherin isoform X2
gi|571574878	33.45	1	2	2	166910	DE-cadherin isoform X3
gi|571574972	184.9	29	5	5	20600	protein D2-like isoform X3
gi|571575007	102.35	12	3	3	46368	tubulin alpha-1 chain-like isoform X2
gi|571575322	46.76	3	2	2	68640	PTS-dependent dihydroxyacetone kinase dihydroxyacetone-binding subunit DhaK-like
gi|571575589	75.27	5	2	2	27358	myoneurin-like isoform X1
gi|571575591	75.27	5	2	2	27358	myoneurin-like isoform X1
gi|571575789	355.35	40	42	1	39306	apidaecins type 73 isoform X1
gi|571575938	29.98	1	2	2	217442	dedicator of cytokinesis protein 3 isoform X2
gi|571576460	42.97	7	2	2	16882	pterin-4-alpha-carbinolamine dehydratase
gi|571576468	31.09	1	2	2	117184	uncharacterized protein C05D11.1-like isoform X1
gi|571576487	47.64	1	2	2	183754	nuclear receptor coactivator 3-like isoform X2
gi|571576493	47.64	1	2	2	179524	nuclear receptor coactivator 3-like isoform X11
gi|571576507	47.64	1	2	2	163933	circadian locomoter output cycles protein kaput-like isoform X10
gi|571576509	99.92	3	3	3	183346	collagen alpha-5(IV) chain
gi|571576591	39.2	2	2	2	77583	cleavage and polyadenylation specificity factor 73
gi|571576745	177.27	6	10	10	201202	laminin subunit beta-1 isoform X1
gi|571576783	30.62	2	2	2	94555	nucleolar MIF4G domain-containing protein 1 homolog
gi|571576785	30.62	2	2	2	94555	nucleolar MIF4G domain-containing protein 1 homolog
gi|571576788	306.04	53	13	13	16114	lysozyme isoform X2
gi|571576913	97.1	24	2	2	20700	endocuticle structural glycoprotein ABD-4 isoform X2
gi|571577989	46.67	0	2	2	207821	tuberin isoform X1
gi|571577991	46.67	0	2	2	176132	tuberin isoform X3
gi|571578054	36.76	3	2	2	39491	uncharacterized protein LOC551240 isoform X2
gi|571578095	35.84	3	2	2	62077	uncharacterized protein LOC411983 isoform X1
gi|571578097	35.84	3	2	2	62077	uncharacterized protein LOC411983 isoform X1
gi|571578099	35.84	3	2	2	62077	uncharacterized protein LOC411983 isoform X1
gi|571578101	31.46	3	2	2	62077	uncharacterized protein LOC411983 isoform X1
gi|571578205	36.71	1	2	2	160468	Fanconi anemia group D2 protein isoform X1
gi|571578283	235.31	4	12	12	393848	laminin subunit alpha
gi|571578302	71.23	3	2	2	59151	vanin-like protein 1
gi|571579363	42.14	2	2	2	44253	uncharacterized protein LOC552598
gi|571579503	45.47	2	2	2	46939	arginine biosynthesis bifunctional protein ArgJ-like partial
gi|5834932	34.12	5	2	2	14036	NADH dehydrogenase subunit 3 (mitochondrion) [Apis mellifera ligustica]
gi|58585076	152.4	8	4	4	63898	juvenile hormone esterase precursor
gi|58585086	637.12	80	179	179	78657	transferrin 1 precursor
gi|58585104	97.45	2	3	3	201046	vitellogenin precursor
gi|58585106	350.17	62	36	36	14954	chemosensory protein 3 precursor
gi|58585142	68.27	3	2	2	61662	major royal jelly protein 3 precursor
gi|58585148	730.29	90	477	476	79529	hexamerin 70b precursor
gi|58585168	286.59	39	25	1	19380	apidaecins type 14 precursor
gi|58585174	183.76	40	10	10	14492	hymenoptaecin preproprotein
gi|58585178	74.15	28	2	2	5903	abaecin precursor
gi|58585184	248.82	46	17	17	27192	short-chain dehydrogenase/reductase
gi|58585198	102.61	6	3	3	50521	elongation factor 1-alpha
gi|58585202	77.9	10	2	2	15035	fatty acid binding protein
gi|58585214	237.13	64	7	7	15549	FABP-like protein
gi|58585222	233.97	34	10	10	29213	take-out-like carrier protein precursor
gi|58585226	333.61	26	36	1	16539	apidaecins type 22 precursor
gi|60115688	198.1	22	6	6	24789	icarapin-like precursor
gi|62526112	139.38	11	5	1	50310	elongation factor 1-alpha
gi|66499293	88.51	8	2	2	62968	glucose-6-phosphate isomerase
gi|66499433	30.96	3	2	2	71107	protein arginine N-methyltransferase 5 isoform X1
gi|66499547	322.45	33	32	32	70029	glucose dehydrogenase [FAD quinone]
gi|66500170	325.07	31	26	26	106838	neutral alpha-glucosidase AB isoform X2
gi|66500583	148.88	8	2	2	48291	senecionine N-oxygenase-like
gi|66501172	103.46	11	2	2	23686	ras-related protein Rab-2
gi|66503776	234.8	25	12	1	67918	transketolase isoform X1
gi|66503826	106.88	9	2	2	35079	inositol oxygenase
gi|66505329	44.3	0	2	2	293874	eIF-2-alpha kinase activator GCN1
gi|66506786	102.04	8	2	2	36159	malate dehydrogenase cytoplasmic
gi|66508439	42.51	1	2	2	94582	translation elongation factor 2 isoform X2
gi|66508458	42.14	2	2	2	44251	uncharacterized protein LOC551993
gi|66509442	36.34	1	2	2	90195	dipeptidyl peptidase 3
gi|66510555	56.06	2	2	2	85442	polyubiquitin-A isoform X1
gi|66512785	46.26	3	2	2	35328	SPARC
gi|66513092	59.58	6	2	2	35802	malate dehydrogenase mitochondrial
gi|66517777	58.32	4	2	2	33525	ribokinase-like
gi|66518451	92.13	4	2	2	38098	nuclear migration protein nudC
gi|66522157	71.85	6	2	2	23334	putative gamma-glutamylcyclotransferase CG2811 isoform X4
gi|66524161	122.02	17	4	4	25186	ferritin heavy polypeptide-like 17
gi|66524874	102.35	11	3	3	50206	tubulin alpha-1 chain-like isoform X1
gi|66524882	184.9	29	5	5	20600	protein D2-like isoform X3
gi|66524954	191.84	38	5	5	14484	uncharacterized protein LOC552461
gi|66525576	215.52	33	8	8	36082	aldose reductase-like
gi|66525858	65.5	3	2	2	36722	fumarylacetoacetate hydrolase domain-containing protein 2A isoform X2
gi|66530142	80.58	2	2	2	120058	ATP-citrate synthase

## Sheet: S9
Table S9. Identification of proteins expressed in Varroa non-challenged Eastern honey bee (Apis cerana cerana) drone larval hemolymph. The MS/MS raw data were searched using in-house PEAKS software (version 7.5, Bioinformatics Solutions Inc.) against the sequence database containing 22,473 protein sequences of Apis mellifera (downloaded from the NCBI protein sequence in February 2018 ). Accession…
Accession	-10lgP	Coverage (%)	#Peptides	#Unique	Mass	Description
gi|1031994833	56	2	2	2	81981	sphingomyelin phosphodiesterase isoform X1
gi|1031994988	152.95	13	6	6	44619	antitrypsin-like
gi|1031995041	39.2	0	2	2	559043	E3 ubiquitin-protein ligase HERC2
gi|1031995251	39.95	1	2	2	93766	prominin-1-A
gi|1031995413	52.09	3	2	2	56305	alpha-L-fucosidase isoform X1
gi|1031995519	160.28	16	7	7	46755	glutathione S-transferase S1 isoform X1
gi|1031996062	39.71	0	2	2	603065	protein purity of essence isoform X5
gi|1031996258	38.1	1	2	2	118285	tight junction protein ZO-1 isoform X7
gi|1031996453	404.93	61	81	81	49316	chitinase-like protein Idgf4 isoform X1
gi|1031996455	431.49	50	66	2	48727	chitinase-like protein Idgf4 isoform X2
gi|1031996922	91.37	12	2	2	27443	trypsin-7
gi|1031997077	63.22	4	2	2	46507	selenium-binding protein 1-A-like
gi|1031997329	64.67	12	2	2	11422	chemosensory protein 6 isoform X1
gi|1031997426	40.06	0	2	2	353150	centrosome-associated protein 350-like
gi|1031997474	36.36	1	2	2	110032	uncharacterized protein LOC726647
gi|1031997844	49.07	0	2	2	375709	teneurin-m isoform X1
gi|1031997846	49.07	0	2	2	375311	teneurin-m isoform X2
gi|1031997850	49.07	0	2	2	360000	teneurin-m isoform X5
gi|1031997852	49.07	0	2	2	353774	teneurin-m isoform X6
gi|1031997883	39.2	1	2	2	59666	probable cytochrome P450 6a13
gi|1031998639	41.99	2	2	2	66028	glucose dehydrogenase [FAD quinone]-like isoform X2
gi|1031998642	41.99	2	2	2	66028	glucose dehydrogenase [FAD quinone]-like isoform X2
gi|1031998644	41.99	2	2	2	66028	glucose dehydrogenase [FAD quinone]-like isoform X2
gi|1031998646	41.99	2	2	2	66028	glucose dehydrogenase [FAD quinone]-like isoform X2
gi|1031998957	59.54	4	2	2	31694	glucosamine-6-phosphate isomerase
gi|1031999099	37.34	1	2	2	205320	uncharacterized protein LOC410718
gi|1031999396	87.11	6	2	2	23156	uncharacterized protein LOC725273 isoform X2
gi|1031999398	87.11	6	2	2	20899	uncharacterized protein LOC725273 isoform X3
gi|1031999459	41.47	1	2	2	292589	proto-oncogene tyrosine-protein kinase ROS isoform X1
gi|1031999465	41.47	1	2	2	287414	proto-oncogene tyrosine-protein kinase ROS isoform X5
gi|1031999942	47.62	1	2	2	72377	polyubiquitin isoform X1
gi|1031999944	47.62	1	2	2	89419	polyubiquitin-C isoform X2
gi|1032000855	302.91	24	25	25	107976	neutral alpha-glucosidase AB isoform X1
gi|1032001514	45.96	1	2	2	71361	proline dehydrogenase 1 mitochondrial
gi|1032001918	174.35	13	7	7	87824	uncharacterized protein LOC724838
gi|1032001958	188.03	26	6	6	45099	uncharacterized protein LOC413792 partial
gi|1032002043	36.76	1	2	2	141342	LOW QUALITY PROTEIN: serine/arginine repetitive matrix protein 1
gi|1032002547	69.01	9	2	2	28076	14-3-3 protein zeta isoform X1
gi|1032002877	121.67	11	3	3	27830	uncharacterized protein LOC100577844 isoform X2
gi|1032003086	34.07	1	2	2	139123	syntaxin-binding protein 5 isoform X4
gi|1032004041	555.07	63	396	5	112086	hexamerin 110 isoform X1
gi|1032004086	46.38	1	2	2	188507	interaptin
gi|1032004309	64.86	2	2	2	52093	glycine-rich cell wall structural protein 1.8-like isoform X3
gi|1032004312	64.86	2	2	2	52051	glycine-rich cell wall structural protein 1-like isoform X5
gi|1032004314	64.86	2	2	2	51923	glycine-rich cell wall structural protein 1-like isoform X6
gi|1032004316	64.86	2	2	2	51937	glycine-rich cell wall structural protein 1-like isoform X7
gi|1032004318	64.86	2	2	2	51953	glycine-rich cell wall structural protein 1-like isoform X8
gi|1032004320	64.86	2	2	2	51865	glycine-rich cell wall structural protein 1-like isoform X9
gi|1032004322	64.86	2	2	2	51631	glycine-rich cell wall structural protein 1-like isoform X10
gi|1032004324	64.86	2	2	2	51467	glycine-rich cell wall structural protein 1-like isoform X11
gi|1032004326	64.86	2	2	2	51388	glycine-rich cell wall structural protein 1.8-like isoform X12
gi|1032004328	64.86	2	2	2	51160	glycine-rich cell wall structural protein 1-like isoform X13
gi|1032004331	64.86	2	2	2	50635	glycine-rich cell wall structural protein 1.8-like isoform X15
gi|1032004333	64.86	2	2	2	50467	glycine-rich cell wall structural protein-like isoform X16
gi|1032004335	64.86	2	2	2	49975	glycine-rich cell wall structural protein-like isoform X17
gi|1032004337	64.86	2	2	2	49763	glycine-rich cell wall structural protein-like isoform X18
gi|1032004339	64.86	2	2	2	49316	glycine-rich cell wall structural protein-like isoform X19
gi|1032004512	54.25	4	2	2	27451	uncharacterized protein LOC408320
gi|1032004544	52.74	4	2	2	48986	elongation factor 1-gamma
gi|1032004791	34.39	11	2	2	18462	uncharacterized protein LOC551528 isoform X1
gi|1032005485	204.99	10	14	14	180746	laminin subunit gamma-1
gi|1032005858	41.83	3	2	2	62954	protein eiger-like isoform X1
gi|1032005956	49.34	1	2	2	162109	uncharacterized protein LOC724545 isoform X1
gi|1032005958	49.34	1	2	2	145557	uncharacterized protein LOC724545 isoform X2
gi|1032005960	49.34	1	2	2	145557	uncharacterized protein LOC724545 isoform X2
gi|1032006280	76.66	2	2	2	85984	chitobiosyldiphosphodolichol beta-mannosyltransferase-like
gi|1032006709	191.68	22	12	12	41963	uncharacterized protein LOC107965285
gi|1032007636	42.88	0	2	2	214263	uncharacterized protein LOC410363 isoform X3
gi|1032007638	42.88	0	2	2	207124	uncharacterized protein LOC410363 isoform X4
gi|1032007640	42.88	0	2	2	197525	uncharacterized protein LOC410363 isoform X5
gi|1032008196	205.98	16	10	10	53720	venom serine carboxypeptidase isoform X1
gi|1032008625	34.06	0	2	2	171139	chaoptin
gi|1032009049	52.38	2	2	2	90496	DNA ligase 1-like isoform X2
gi|1032009065	80.24	2	2	2	86094	membrane metallo-endopeptidase-like 1 isoform X1
gi|1032009067	80.24	2	2	2	84905	membrane metallo-endopeptidase-like 1 isoform X2
gi|1032009069	80.24	2	2	2	82146	membrane metallo-endopeptidase-like 1 isoform X3
gi|1032009071	80.24	2	2	2	80992	membrane metallo-endopeptidase-like 1 isoform X4
gi|1032009238	186.61	19	5	5	43887	enolase
gi|1032009775	43.01	1	2	2	112792	prominin-like protein isoform X2
gi|1032009878	47.67	1	2	2	234885	tyrosine-protein phosphatase Lar isoform X1
gi|1032009880	47.67	1	2	2	234554	tyrosine-protein phosphatase Lar isoform X2
gi|1032009882	47.67	1	2	2	234325	tyrosine-protein phosphatase Lar isoform X3
gi|1032009884	47.67	1	2	2	233981	tyrosine-protein phosphatase Lar isoform X4
gi|1032009886	47.67	1	2	2	234167	tyrosine-protein phosphatase Lar isoform X5
gi|1032009889	47.67	1	2	2	233380	tyrosine-protein phosphatase Lar isoform X7
gi|1032009892	47.67	1	2	2	231429	tyrosine-protein phosphatase Lar isoform X9
gi|1032009894	47.67	1	2	2	225099	tyrosine-protein phosphatase Lar isoform X10
gi|1032009896	47.67	1	2	2	223966	tyrosine-protein phosphatase Lar isoform X11
gi|1032009898	47.67	1	2	2	223635	tyrosine-protein phosphatase Lar isoform X12
gi|1032009900	47.67	1	2	2	222661	tyrosine-protein phosphatase Lar isoform X13
gi|1032009903	47.67	1	2	2	213900	tyrosine-protein phosphatase Lar isoform X15
gi|1032011357	56.42	0	2	2	519815	dynein beta chain ciliary
gi|1032011649	40.4	1	2	2	83855	ABC transporter G family member 20-like
gi|1032011705	214.39	34	11	11	12439	uncharacterized protein LOC102656354
gi|1032011925	81.36	6	2	2	35220	aldose reductase-like
gi|1032011971	47.19	1	2	2	158820	protocadherin-15 isoform X1
gi|1032011977	47.19	1	2	2	144228	protocadherin-15 isoform X4
gi|1032012174	143.12	16	3	3	24072	protein D2-like isoform X1
gi|1032012395	43.79	1	2	2	110548	multiple epidermal growth factor-like domains protein 10
gi|1032012875	115.96	9	2	2	28991	phosphoglycerate mutase 2
gi|1032013098	281.01	42	20	20	38864	insulin-like growth factor-binding protein complex acid labile subunit
gi|1032013344	48.08	2	2	2	72869	plexin domain-containing protein 2 isoform X1
gi|1032013937	109.18	7	2	2	44992	phosphoglycerate kinase
gi|1032015155	58.87	0	2	2	1068214	LOW QUALITY PROTEIN: twitchin
gi|1032015922	49.48	1	2	2	212932	uncharacterized protein LOC409322 isoform X1
gi|1032017336	32.88	1	2	2	205921	PH domain leucine-rich repeat-containing protein phosphatase 2
gi|1032018071	69.94	4	2	2	40781	lactosylceramide 1 3-N-acetyl-beta-D-glucosaminyltransferase
gi|1032018190	322.84	37	27	27	75706	leucine-rich repeat-containing protein 15-like
gi|1032018635	37.44	1	2	2	127981	sperm flagellar protein 2-like
gi|1032018883	72.19	0	2	2	230247	kinetochore-associated protein 1
gi|1032018912	211.78	7	11	11	200277	lysosomal alpha-mannosidase-like
gi|1032018916	36.59	2	2	2	43091	LOW QUALITY PROTEIN: uncharacterized protein LOC107964261
gi|1032019000	165.53	9	8	8	144968	nidogen-2
gi|1032019040	34.64	1	2	2	276244	uncharacterized protein LOC408801 isoform X1
gi|1032019044	34.64	1	2	2	259421	protein split ends isoform X3
gi|1032019161	68.3	2	2	2	74075	heterogeneous nuclear ribonucleoprotein Q isoform X1
gi|1032019165	68.3	2	2	2	74075	heterogeneous nuclear ribonucleoprotein Q isoform X1
gi|1032019167	68.3	2	2	2	74004	heterogeneous nuclear ribonucleoprotein Q isoform X2
gi|1032019169	68.3	2	2	2	73774	heterogeneous nuclear ribonucleoprotein Q isoform X3
gi|1032019171	68.3	2	2	2	73703	heterogeneous nuclear ribonucleoprotein Q isoform X4
gi|1032019173	68.3	2	2	2	73518	heterogeneous nuclear ribonucleoprotein Q isoform X5
gi|1032019175	68.3	2	2	2	73216	heterogeneous nuclear ribonucleoprotein Q isoform X6
gi|1032019177	58.63	2	2	2	70432	heterogeneous nuclear ribonucleoprotein R isoform X7
gi|1032019179	58.63	2	2	2	70345	heterogeneous nuclear ribonucleoprotein R isoform X8
gi|1032019181	58.63	2	2	2	70345	heterogeneous nuclear ribonucleoprotein R isoform X8
gi|1032019183	58.63	2	2	2	70345	heterogeneous nuclear ribonucleoprotein R isoform X9
gi|1032019185	58.63	2	2	2	64669	heterogeneous nuclear ribonucleoprotein R isoform X10
gi|1032019187	58.63	2	2	2	61932	heterogeneous nuclear ribonucleoprotein R isoform X11
gi|1032019189	58.63	2	2	2	59325	heterogeneous nuclear ribonucleoprotein R isoform X12
gi|1032019191	58.63	2	2	2	59237	heterogeneous nuclear ribonucleoprotein R isoform X13
gi|1032019556	80.07	4	2	2	41786	mannosyl-oligosaccharide alpha-1 2-mannosidase IA
gi|1032019581	47.43	1	2	2	201486	uncharacterized protein LOC724973 isoform X1
gi|1032019583	47.43	1	2	2	200136	uncharacterized protein LOC724973 isoform X2
gi|1032019585	47.43	1	2	2	198751	uncharacterized protein LOC724973 isoform X3
gi|1032019590	47.43	1	2	2	194839	focal adhesion kinase 1 isoform X5
gi|1032020106	47.62	6	2	2	17866	ubiquitin-40S ribosomal protein S27a
gi|1032020271	135.6	7	3	3	63036	pyruvate kinase isoform X1
gi|1032020275	135.6	8	3	3	57400	pyruvate kinase isoform X4
gi|1032020528	53.99	3	2	2	69428	double-strand break repair protein MRE11 partial
gi|1032020727	78.82	1	2	2	106087	EH domain-containing protein 3
gi|1032020881	65.52	1	2	2	139760	neuroglian isoform X1
gi|1032021252	261.26	20	6	2	41785	actin clone 205-like
gi|1032021390	132.82	16	2	2	30724	protein NPC2 homolog
gi|1032021623	170.75	12	7	7	69871	division abnormally delayed protein
gi|1032022149	46.81	1	2	2	113382	retinoblastoma-like protein 1 isoform X4
gi|1032022792	113.62	1	4	4	479491	uncharacterized protein PF11_0213-like
gi|1032023202	51.04	0	2	2	404137	fat-like cadherin-related tumor suppressor homolog isoform X1
gi|1032023204	51.04	0	2	2	403288	fat-like cadherin-related tumor suppressor homolog isoform X2
gi|1032023206	51.04	0	2	2	403338	fat-like cadherin-related tumor suppressor homolog isoform X3
gi|1032023208	51.04	0	2	2	399851	fat-like cadherin-related tumor suppressor homolog isoform X4
gi|1032023210	51.04	0	2	2	399052	fat-like cadherin-related tumor suppressor homolog isoform X5
gi|1032023212	51.04	0	2	2	399310	fat-like cadherin-related tumor suppressor homolog isoform X6
gi|1032023214	51.04	0	2	2	398461	fat-like cadherin-related tumor suppressor homolog isoform X7
gi|1032023216	51.04	0	2	2	393861	fat-like cadherin-related tumor suppressor homolog isoform X8
gi|1032023218	51.04	0	2	2	389682	fat-like cadherin-related tumor suppressor homolog isoform X9
gi|1032023220	51.04	0	2	2	367363	fat-like cadherin-related tumor suppressor homolog isoform X10
gi|1032023470	66.7	6	2	2	26015	FK506-binding protein 2 isoform X1
gi|1032023472	66.7	6	2	2	25558	FK506-binding protein 2 isoform X2
gi|1032023816	33.42	1	2	2	187531	phospholipid-transporting ATPase ID isoform X1
gi|1032023822	33.42	1	2	2	186816	phospholipid-transporting ATPase ID isoform X3
gi|1032023824	33.42	1	2	2	186729	phospholipid-transporting ATPase ID isoform X4
gi|1032023939	108.72	8	3	3	42478	putative protein FAM10A4
gi|1032024061	41.06	1	2	2	205391	LOW QUALITY PROTEIN: ATPase family AAA domain-containing protein 2-like
gi|1032024131	43.1	1	2	2	90949	alpha alpha-trehalose-phosphate synthase [UDP-forming]
gi|1032024354	146.47	2	4	4	190408	carboxypeptidase D
gi|1032024780	38.06	2	2	2	40372	protein ENDO16 isoform X1
gi|1032024782	38.06	2	2	2	40273	DNA ligase 1 isoform X2
gi|1032024786	38.06	2	2	2	36887	DNA ligase 1 isoform X4
gi|1032024908	69.54	0	2	2	726742	microtubule-associated protein futsch
gi|1032025227	43.31	0	2	2	311234	uncharacterized protein LOC409619
gi|1032025436	39.33	0	2	2	270617	CCR4-NOT transcription complex subunit 1 isoform X1
gi|1032025438	39.33	0	2	2	270362	CCR4-NOT transcription complex subunit 1 isoform X2
gi|1032025492	34.15	1	2	2	89353	osmotic avoidance abnormal protein 3 isoform X3
gi|1032025627	295.36	18	32	32	200414	alpha-2-macroglobulin-like protein 1 isoform X2
gi|1032025789	43.45	1	2	2	90809	alpha-N-acetylglucosaminidase isoform X1
gi|1032026478	63.58	2	2	2	72229	uncharacterized protein LOC413627
gi|1032026575	36.31	2	2	2	63646	E3 ubiquitin-protein ligase TRIM23-like
gi|1032026673	584.85	37	134	133	376756	LOW QUALITY PROTEIN: apolipophorins
gi|1032026846	55.65	2	2	2	100016	cytosolic 10-formyltetrahydrofolate dehydrogenase
gi|1032027151	38.27	1	2	2	91666	DNA-binding protein RFX2 isoform X7
gi|1032027154	38.27	1	2	2	91666	DNA-binding protein RFX2 isoform X7
gi|1032027226	107.86	3	2	2	82252	LOW QUALITY PROTEIN: interferon-related developmental regulator 1-like
gi|1032027261	50.91	3	2	2	37127	probable uridine nucleosidase 2
gi|1032027369	44.27	0	2	2	183538	uncharacterized protein LOC107964839
gi|1032027380	461.57	50	66	2	49832	chitinase-like protein EN03 isoform X1
gi|1032027382	431.49	50	66	2	48741	chitinase-like protein Idgf4 isoform X2
gi|1032027384	461.57	50	66	2	49330	chitinase-like protein EN03 isoform X3
gi|1032027441	117.86	1	3	3	566778	basement membrane-specific heparan sulfate proteoglycan core protein
gi|1032028111	212.06	19	7	7	45916	serine protease 44 isoform X1
gi|1032028113	212.06	19	7	7	45916	serine protease 44 isoform X1
gi|1032028115	212.06	19	7	7	45916	serine protease 44 isoform X1
gi|1032028117	212.06	20	7	7	44186	trypsin-7 isoform X2
gi|1032028119	212.06	20	7	7	44186	trypsin-7 isoform X2
gi|1032028461	145.31	11	6	6	64325	sphingomyelin phosphodiesterase 1-like
gi|1032028872	81.71	4	2	2	54662	gram-negative bacteria-binding protein 1-2 isoform X1
gi|1032028874	74.04	4	2	2	54662	gram-negative bacteria-binding protein 1-2 isoform X1
gi|1032028876	74.04	4	2	2	54662	gram-negative bacteria-binding protein 1-2 isoform X1
gi|1032029489	122.7	25	4	4	17961	uncharacterized protein LOC107964964
gi|1032029922	37.18	0	2	2	571210	dynein heavy chain 10 axonemal isoform X1
gi|1032029924	37.18	0	2	2	567241	dynein heavy chain 10 axonemal isoform X2
gi|1032029926	37.18	0	2	2	539710	dynein heavy chain 10 axonemal isoform X3
gi|1032029984	58.73	2	2	2	135071	fibroin heavy chain isoform X2
gi|1062593966	644.97	78	560	560	173204	larval-specific very high density lipoprotein precursor
gi|110748765	70.51	4	2	2	70393	slit homolog 1 protein-like
gi|110748949	339.67	52	27	27	39600	fructose-bisphosphate aldolase
gi|110749126	104.67	4	2	2	70124	glucose dehydrogenase [FAD quinone]
gi|110749234	57.79	0	2	2	277154	pre-mRNA-processing-splicing factor 8
gi|110755329	239.31	36	14	14	52003	neurofilament heavy polypeptide
gi|110755367	322.84	37	27	27	75706	leucine-rich repeat-containing protein 15-like
gi|110755974	150.33	16	5	5	34020	N-acetylneuraminate lyase-like
gi|110756311	47.62	7	2	2	14703	ubiquitin-60S ribosomal protein L40
gi|110756609	188.65	57	8	8	16123	epididymal secretory protein E1-like
gi|110757535	117.57	6	3	3	70173	leucine-rich repeats and immunoglobulin-like domains protein 1
gi|110760993	73.84	2	2	2	62233	uncharacterized protein LOC551323 isoform X1
gi|110761178	41.83	3	2	2	62100	protein eiger-like isoform X2
gi|110761725	167.91	17	4	4	40822	lachesin isoform X1
gi|110762287	107.35	33	3	3	15458	uncharacterized protein LOC724644
gi|110762568	201.97	24	10	10	46114	collagen alpha-1(IV) chain isoform X2
gi|110763663	238.74	50	9	9	23077	protein D2-like
gi|110763671	143.12	16	3	3	23645	protein D2-like isoform X2
gi|110764149	251.89	19	16	16	73085	beta-galactosidase-like
gi|110764750	89.7	11	2	2	18538	MD-2-related lipid-recognition protein-like
gi|118150500	64.67	10	2	2	14589	chemosensory protein 6 precursor
gi|148224276	52.82	6	2	2	26899	triosephosphate isomerase
gi|148887477	545.25	83	384	384	81282	hexamerin 70c precursor
gi|155369750	555.17	63	397	6	112188	hexamerin 110 precursor
gi|160425209	466.66	76	181	181	81460	hexamerin 70a precursor
gi|166795901	396.02	73	76	76	21348	apolipophorin-III-like protein precursor
gi|209969884	126.23	12	3	3	33319	silk fibroin 1 precursor
gi|209969886	69.79	4	2	2	30753	silk fibroin 2 precursor
gi|209969888	86.33	10	3	3	33530	silk fibroin 3 precursor
gi|209969890	93.86	5	2	2	33931	silk fibroin 4 precursor
gi|226533687	205.98	16	10	10	53703	venom serine carboxypeptidase precursor
gi|229892210	209.44	16	7	3	71086	heat shock protein cognate 4
gi|229892214	103.18	5	2	2	72866	heat shock protein cognate 3 precursor
gi|229892248	149.13	9	6	5	83384	heat shock protein 90
gi|229892265	178.8	11	5	2	70389	heat shock protein Hsp70Ab-like
gi|254910928	110.22	18	2	2	21490	peptidoglycan-recognition protein SA precursor
gi|254910931	57.46	6	2	2	21551	peptidoglycan-recognition protein S2 precursor
gi|254910938	111.97	27	2	2	10717	defensin-1 preproprotein
gi|254911140	81.71	4	2	2	54662	gram-negative bacteria-binding protein 1-2 precursor
gi|283549158	38.68	5	2	2	14113	odorant binding protein 8
gi|288869483	73.95	4	2	2	33659	cuticular protein analogous to peritrophins 3-B precursor
gi|288869506	81.73	5	2	2	29530	cuticular protein analogous to peritrophins 3-C precursor
gi|295849268	196.59	59	7	7	15634	superoxide dismutase 1
gi|297591985	262.74	20	6	2	41806	actin related protein 1
gi|297591987	262.74	20	6	2	41806	actin related protein 1
gi|328776077	145.18	15	2	2	17832	15 kDa selenoprotein isoform X1
gi|328776228	49.22	0	2	2	460556	cytoplasmic dynein 2 heavy chain 1
gi|328776705	41.46	1	2	2	83239	suppressor of Mek1-like isoform X1
gi|328776829	39.3	1	2	2	135351	LIM domain kinase 1 isoform X1
gi|328776891	63.55	3	2	2	44208	renin receptor isoform X1
gi|328777120	69.22	7	2	2	21787	peroxiredoxin 1
gi|328777761	45.54	0	2	2	488519	spectrin beta chain non-erythrocytic 5 isoform X2
gi|328778095	84.15	3	2	2	56432	lysosomal Pro-X carboxypeptidase
gi|328778301	318.35	23	24	24	105701	calsyntenin-1
gi|328778476	236.59	30	11	11	53173	retinal dehydrogenase 1
gi|328778710	313.25	61	19	19	43430	beta-ureidopropionase
gi|328779480	201.97	23	10	10	46733	collagen alpha-1(IV) chain isoform X1
gi|328779611	42.3	4	2	2	38661	cyclin-H
gi|328779673	89.48	8	2	2	24343	protein lethal(2)essential for life-like
gi|328780018	38.15	1	2	2	54042	protein-glutamate O-methyltransferase-like isoform X1
gi|328780480	93.78	2	2	2	97717	heat shock 70 kDa protein 4 isoform X1
gi|328780689	100.73	6	3	3	73331	coagulation factor X
gi|328780892	39.06	0	2	2	162702	slit homolog 3 protein-like isoform X2
gi|328781085	37.43	1	2	2	103191	zinc finger CCCH domain-containing protein 14
gi|328781230	38.7	5	2	2	16971	protein NPC2 homolog
gi|328781384	58.73	2	2	2	105435	fibroin heavy chain isoform X5
gi|328781428	38.83	1	2	2	135144	alanine--tRNA ligase cytoplasmic isoform X1
gi|328781722	33.19	0	2	2	294823	probable ubiquitin carboxyl-terminal hydrolase FAF-X isoform X1
gi|328782411	165.94	32	8	8	15811	uncharacterized protein LOC100577527
gi|328782416	138.06	4	6	6	258733	uncharacterized protein LOC724971 isoform X1
gi|328782499	180.55	5	4	4	100100	prosaposin isoform X1
gi|328782703	36.89	1	2	2	139462	serine/threonine-protein phosphatase 1 regulatory subunit 10 isoform X1
gi|328782977	37.31	1	2	2	190969	collagen alpha-1(IV) chain
gi|328783045	41.99	2	2	2	66028	glucose dehydrogenase [FAD quinone]-like isoform X2
gi|328783335	71.91	15	2	2	9315	chymotrypsin inhibitor-like isoform X1
gi|328783393	125.5	9	4	4	44925	uncharacterized protein LOC725661
gi|328783429	143.12	19	3	3	20600	protein D2-like isoform X3
gi|328783586	123.6	5	3	3	75966	uncharacterized protein LOC724917
gi|328784443	116.54	5	3	3	76075	sulfhydryl oxidase 1-like
gi|328784556	174.23	7	5	5	61210	esterase FE4-like isoform X1
gi|328784765	76.55	8	2	2	43060	uncharacterized oxidoreductase YrbE-like
gi|328784953	248.07	60	15	15	23133	probable phospholipid hydroperoxide glutathione peroxidase
gi|328785371	130.85	10	5	5	52286	beta-1 3-glucan-binding protein 1
gi|328785804	70.99	12	2	2	10910	uncharacterized protein LOC100578816
gi|328786618	116.4	4	3	3	61534	cell surface glycoprotein 1-like
gi|328786659	102.5	11	2	2	32802	deoxyribose-phosphate aldolase
gi|328787017	38.68	1	2	2	116299	peroxisome biogenesis factor 1 isoform X1
gi|328787101	76.81	2	2	2	53582	isocitrate dehydrogenase [NADP] cytoplasmic
gi|328787163	114.11	2	2	2	93714	uncharacterized protein LOC552843
gi|328788305	65.52	1	2	2	139760	neuroglian isoform X1
gi|328788558	288	25	27	26	100380	putative cysteine proteinase CG12163 isoform X2
gi|328788567	50.45	2	2	2	69419	glucose dehydrogenase [FAD quinone]
gi|328788571	104.67	4	2	2	70124	glucose dehydrogenase [FAD quinone]
gi|328788573	104.67	4	2	2	70124	glucose dehydrogenase [FAD quinone]
gi|328789099	51.27	1	2	2	100306	dynamin isoform X1
gi|328789193	62.59	2	2	2	57723	UTP--glucose-1-phosphate uridylyltransferase isoform X2
gi|328789361	203.82	21	10	10	67409	transketolase-like protein 2 isoform X2
gi|328789565	207.05	19	11	11	83966	spondin-1
gi|328789647	48.02	2	2	2	80324	tudor domain-containing protein 3 isoform X1
gi|328789900	101.28	15	3	3	28806	chondroitin proteoglycan-2-like
gi|328790046	47.62	7	2	2	14703	ubiquitin-60S ribosomal protein L40
gi|328790800	196.02	21	6	2	41785	actin clone 205-like
gi|328791671	136.63	9	6	6	52417	uncharacterized protein LOC412196
gi|328792196	262.16	31	13	13	46354	probable serine/threonine-protein kinase clkA
gi|328792524	141.26	6	3	3	90763	uncharacterized protein LOC408570
gi|328792562	87.11	3	2	2	47621	uncharacterized protein LOC725273 isoform X1
gi|328792916	247.78	9	13	13	198043	laminin subunit beta-1 isoform X2
gi|328793281	52.09	3	2	2	55703	alpha-L-fucosidase isoform X2
gi|335892796	46.69	4	2	2	22644	peptidyl-prolyl cis-trans isomerase B precursor
gi|336088626	54.12	3	2	2	53173	selenium-binding protein 1-like
gi|336176042	86.16	3	2	2	64413	pancreatic lipase-related protein 2-like
gi|339717147	53.49	1	2	2	168895	nuclear factor related to kappa-B-binding protein
gi|399158374	154.63	14	3	3	21577	cuticular protein 1 precursor
gi|399220296	154.63	11	3	3	26387	cuticular protein 2 precursor
gi|48095525	151.62	9	3	3	50175	tubulin beta-1 chain
gi|48097100	101.71	10	3	3	42504	3-ketoacyl-CoA thiolase mitochondrial
gi|48099074	183.18	33	7	7	35462	ester hydrolase C11orf54 homolog
gi|48129806	60.5	5	2	2	28555	Na(+)/H(+) exchange regulatory cofactor NHE-RF1
gi|48142169	104.59	4	3	2	36718	retinol dehydrogenase 11-like
gi|48142692	246.01	21	14	14	35883	glyceraldehyde-3-phosphate dehydrogenase 2
gi|507418862	39.05	1	2	2	157864	Rho-associated coiled-coil containing protein kinase 2
gi|571499463	145.18	17	2	2	16352	15 kDa selenoprotein isoform X2
gi|571501581	114.97	11	3	3	24490	icarapin-like isoform X1
gi|571501685	153.8	15	5	5	40672	transaldolase
gi|571501733	59.54	4	2	2	31694	glucosamine-6-phosphate isomerase
gi|571502064	339.67	52	27	27	39600	fructose-bisphosphate aldolase
gi|571502101	41.99	2	2	2	66578	glucose dehydrogenase [FAD quinone]-like isoform X1
gi|571502107	41.99	2	2	2	66028	glucose dehydrogenase [FAD quinone]-like isoform X2
gi|571502113	41.99	2	2	2	60936	glucose dehydrogenase [FAD quinone]-like isoform X3
gi|571502714	49.07	0	2	2	374544	teneurin-m isoform X3
gi|571502717	49.07	0	2	2	374146	teneurin-m isoform X4
gi|571503873	45	0	2	2	237682	protein KIAA0100 isoform X1
gi|571503876	45	0	2	2	237433	protein KIAA0100 isoform X2
gi|571505728	42.92	4	2	2	25045	uncharacterized protein LOC102654405
gi|571505744	42.92	4	2	2	25307	uncharacterized protein LOC107963975
gi|571507998	206.2	21	9	9	48291	senecionine N-oxygenase-like
gi|571508007	206.2	21	9	9	48291	senecionine N-oxygenase-like
gi|571508906	41.47	1	2	2	292589	proto-oncogene tyrosine-protein kinase ROS isoform X1
gi|571508910	41.47	1	2	2	292506	proto-oncogene tyrosine-protein kinase ROS isoform X2
gi|571508914	41.47	1	2	2	290595	proto-oncogene tyrosine-protein kinase ROS isoform X3
gi|571508917	41.47	1	2	2	287973	proto-oncogene tyrosine-protein kinase ROS isoform X4
gi|571509334	39.05	1	2	2	157551	rho-associated coiled-coil containing protein kinase 2 isoform X1
gi|571511216	49.51	0	2	2	163897	centrosomal protein of 152 kDa-like isoform X1
gi|571511219	49.51	0	2	2	162514	centrosomal protein of 152 kDa-like isoform X2
gi|571511278	39.13	1	2	2	165496	rho guanine nucleotide exchange factor 2 isoform X3
gi|571511284	39.13	1	2	2	164752	rho guanine nucleotide exchange factor 2 isoform X5
gi|571511835	289.93	13	19	19	163549	uncharacterized protein LOC411955 isoform X1
gi|571511839	289.93	15	19	19	146637	uncharacterized protein LOC411955 isoform X2
gi|571512062	109.84	5	2	2	93891	97 kDa heat shock protein isoform X2
gi|571514351	396.52	15	72	70	500208	uncharacterized protein LOC410793
gi|571514440	60.5	5	2	2	28555	Na(+)/H(+) exchange regulatory cofactor NHE-RF1
gi|571514711	47.77	1	2	2	67464	probable ATP-dependent RNA helicase DDX55 homolog
gi|571514744	61.31	4	2	2	27543	endoplasmic reticulum resident protein 29
gi|571515151	54.13	2	2	2	88425	uncharacterized protein LOC100578412
gi|571515487	207.05	19	11	11	83966	spondin-1
gi|571515490	207.05	19	11	11	83966	spondin-1
gi|571515671	49.48	1	2	2	210926	uncharacterized protein LOC409322 isoform X2
gi|571515702	81.27	12	2	2	16832	cofilin/actin-depolymerizing factor homolog
gi|571515814	45.71	0	2	2	584510	ryanodine receptor isoform X1
gi|571515818	45.71	0	2	2	584610	ryanodine receptor isoform X2
gi|571515822	45.71	0	2	2	584326	ryanodine receptor isoform X4
gi|571515826	45.71	0	2	2	584382	ryanodine receptor isoform X3
gi|571515829	45.71	0	2	2	584181	ryanodine receptor isoform X5
gi|571515832	45.71	0	2	2	583949	ryanodine receptor isoform X6
gi|571515835	45.71	0	2	2	583897	ryanodine receptor isoform X7
gi|571515839	45.71	0	2	2	583997	ryanodine receptor isoform X8
gi|571515843	53.72	0	2	2	583806	ryanodine receptor isoform X9
gi|571515847	45.71	0	2	2	583533	ryanodine receptor isoform X10
gi|571515851	45.71	0	2	2	583561	ryanodine receptor isoform X11
gi|571515855	45.71	0	2	2	583377	ryanodine receptor isoform X12
gi|571515858	45.71	0	2	2	583380	ryanodine receptor isoform X13
gi|571515861	45.71	0	2	2	583202	ryanodine receptor isoform X14
gi|571515864	45.71	0	2	2	582829	ryanodine receptor isoform X17
gi|571516036	48.02	2	2	2	80225	tudor domain-containing protein 3 isoform X2
gi|571516307	38.16	3	2	2	59759	stress-activated protein kinase JNK isoform X1
gi|571516313	38.16	3	2	2	58043	stress-activated protein kinase JNK isoform X2
gi|571516667	41.46	1	2	2	81166	putative uncharacterized protein DDB_G0293878 isoform X2
gi|571516670	41.46	2	2	2	73589	putative uncharacterized protein DDB_G0286901 isoform X3
gi|571516673	41.46	2	2	2	73589	putative uncharacterized protein DDB_G0286901 isoform X3
gi|571519692	63.87	1	2	2	364655	titin homolog isoform X2
gi|571519695	63.87	1	2	2	364784	titin homolog isoform X1
gi|571519698	63.87	1	2	2	363738	titin-like isoform X3
gi|571520392	38.95	1	2	2	100205	dynamin isoform X2
gi|571520396	38.95	1	2	2	99827	dynamin isoform X3
gi|571520402	38.95	1	2	2	99509	dynamin isoform X5
gi|571520405	38.95	1	2	2	99031	dynamin isoform X6
gi|571520412	38.95	1	2	2	98069	dynamin isoform X8
gi|571520415	38.95	1	2	2	96994	dynamin isoform X9
gi|571520791	81.73	6	2	2	26456	cuticular protein analogous to peritrophins 3-C isoform X1
gi|571522427	83.01	9	2	2	23820	glutathione S-transferase S4 isoform X1
gi|571523743	180.55	5	4	4	100100	prosaposin isoform X1
gi|571523747	180.55	5	4	4	99728	prosaposin isoform X2
gi|571523939	138.06	5	6	6	211613	uncharacterized protein LOC724971 isoform X2
gi|571524305	135.6	7	3	3	62570	pyruvate kinase isoform X2
gi|571524308	135.6	8	3	3	61151	pyruvate kinase isoform X3
gi|571526129	47.43	1	2	2	194630	focal adhesion kinase 1 isoform X4
gi|571526132	47.43	1	2	2	194839	focal adhesion kinase 1 isoform X5
gi|571526136	47.43	1	2	2	194839	focal adhesion kinase 1 isoform X5
gi|571526140	47.43	1	2	2	194839	focal adhesion kinase 1 isoform X5
gi|571526143	47.43	1	2	2	194839	focal adhesion kinase 1 isoform X5
gi|571526149	47.43	1	2	2	194839	focal adhesion kinase 1 isoform X5
gi|571526153	47.43	1	2	2	194839	focal adhesion kinase 1 isoform X5
gi|571526156	47.43	1	2	2	190909	focal adhesion kinase 1 isoform X6
gi|571526307	68.3	2	2	2	74075	heterogeneous nuclear ribonucleoprotein Q isoform X1
gi|571526311	68.3	2	2	2	74075	heterogeneous nuclear ribonucleoprotein Q isoform X1
gi|571526870	189.22	46	7	7	8298	omega-conotoxin-like protein 1
gi|571527189	33.19	0	2	2	294823	probable ubiquitin carboxyl-terminal hydrolase FAF-X isoform X1
gi|571527193	33.19	0	2	2	294823	probable ubiquitin carboxyl-terminal hydrolase FAF-X isoform X1
gi|571527203	33.19	0	2	2	294823	probable ubiquitin carboxyl-terminal hydrolase FAF-X isoform X1
gi|571527211	33.19	0	2	2	294570	probable ubiquitin carboxyl-terminal hydrolase FAF-X isoform X2
gi|571527761	213.38	5	9	9	315710	papilin isoform X1
gi|571527764	213.38	5	9	9	315585	papilin isoform X2
gi|571527768	213.38	5	9	9	309492	papilin isoform X3
gi|571527772	213.38	5	9	9	309249	papilin isoform X4
gi|571527775	213.38	5	9	9	308971	papilin isoform X5
gi|571527778	213.38	5	9	9	302510	papilin isoform X6
gi|571529120	287.92	24	27	26	100806	putative cysteine proteinase CG12163 isoform X1
gi|571529944	65.52	1	2	2	139484	neuroglian isoform X2
gi|571530983	93.95	7	2	2	50338	elongation factor 1-alpha isoform X1
gi|571530989	93.95	7	2	2	50338	elongation factor 1-alpha isoform X1
gi|571530993	93.95	7	2	2	50338	elongation factor 1-alpha isoform X1
gi|571531001	93.95	7	2	2	50338	elongation factor 1-alpha isoform X1
gi|571531153	113.84	3	3	3	228135	DNA-directed RNA polymerase III subunit RPC1
gi|571531672	46.81	1	2	2	117224	retinoblastoma-like protein 1 isoform X2
gi|571531811	78.72	6	3	3	45110	serine protease easter
gi|571531817	118.84	7	3	3	62444	serine protease easter
gi|571532201	94.38	10	3	3	48293	alpha-N-acetylgalactosaminidase partial
gi|571533240	47.62	1	2	2	76921	polyubiquitin-A isoform X2
gi|571535656	34.91	0	2	2	441545	uncharacterized protein LOC408874 isoform X1
gi|571535661	34.91	0	2	2	440699	uncharacterized protein LOC408874 isoform X2
gi|571535670	34.91	0	2	2	436664	uncharacterized protein LOC408874 isoform X3
gi|571535673	34.91	0	2	2	434420	uncharacterized protein LOC408874 isoform X4
gi|571535676	34.91	0	2	2	429015	uncharacterized protein LOC408874 isoform X5
gi|571535679	34.91	0	2	2	429015	uncharacterized protein LOC408874 isoform X5
gi|571535682	34.91	0	2	2	429015	uncharacterized protein LOC408874 isoform X5
gi|571535685	34.91	0	2	2	429015	uncharacterized protein LOC408874 isoform X5
gi|571535689	34.91	0	2	2	428362	uncharacterized protein LOC408874 isoform X6
gi|571535692	34.91	0	2	2	426450	uncharacterized protein LOC408874 isoform X7
gi|571535698	34.91	0	2	2	426450	uncharacterized protein LOC408874 isoform X7
gi|571535702	34.91	0	2	2	422899	uncharacterized protein LOC408874 isoform X8
gi|571537658	39.3	1	2	2	131710	LIM domain kinase 1 isoform X2
gi|571537662	39.3	1	2	2	125565	LIM domain kinase 1 isoform X3
gi|571537717	45.54	0	2	2	490707	spectrin beta chain non-erythrocytic 5 isoform X1
gi|571537724	45.54	0	2	2	488104	spectrin beta chain non-erythrocytic 5 isoform X3
gi|571537727	45.54	0	2	2	485306	spectrin beta chain non-erythrocytic 5 isoform X4
gi|571537731	45.54	0	2	2	485306	spectrin beta chain non-erythrocytic 5 isoform X4
gi|571538163	43.45	1	2	2	90363	alpha-N-acetylglucosaminidase isoform X2
gi|571539639	295.36	18	32	32	200485	alpha-2-macroglobulin-like protein 1 isoform X1
gi|571539946	39.33	0	2	2	269784	CCR4-NOT transcription complex subunit 1 isoform X3
gi|571539950	39.33	0	2	2	269529	CCR4-NOT transcription complex subunit 1 isoform X4
gi|571543661	63.01	1	2	2	224458	uncharacterized protein LOC411248 isoform X1
gi|571543664	63.01	1	2	2	224458	uncharacterized protein LOC411248 isoform X1
gi|571543668	63.01	1	2	2	224458	uncharacterized protein LOC411248 isoform X1
gi|571543672	63.01	1	2	2	224458	uncharacterized protein LOC411248 isoform X1
gi|571543676	63.01	1	2	2	224458	uncharacterized protein LOC411248 isoform X1
gi|571543679	63.01	1	2	2	224387	uncharacterized protein LOC411248 isoform X2
gi|571543685	63.01	1	2	2	222847	uncharacterized protein LOC411248 isoform X4
gi|571543688	63.01	1	2	2	222776	uncharacterized protein LOC411248 isoform X5
gi|571543693	63.01	1	2	2	220220	uncharacterized protein LOC411248 isoform X6
gi|571543817	39.06	0	2	2	163595	slit homolog 3 protein-like isoform X1
gi|571543824	39.06	0	2	2	161276	slit homolog 3 protein-like isoform X3
gi|571544147	55.65	2	2	2	100016	cytosolic 10-formyltetrahydrofolate dehydrogenase
gi|571544151	55.65	2	2	2	100016	cytosolic 10-formyltetrahydrofolate dehydrogenase
gi|571545021	38.27	1	2	2	96042	DNA-binding protein RFX2 isoform X1
gi|571545023	38.27	1	2	2	95588	DNA-binding protein RFX2 isoform X2
gi|571545031	38.27	1	2	2	94149	DNA-binding protein RFX2 isoform X4
gi|571545038	38.27	1	2	2	92844	DNA-binding protein RFX2 isoform X6
gi|571545041	38.27	1	2	2	91666	DNA-binding protein RFX2 isoform X7
gi|571545047	38.27	2	2	2	76377	transcription factor RFX3 isoform X9
gi|571545050	38.27	2	2	2	76377	transcription factor RFX3 isoform X9
gi|571545798	38.3	0	2	2	605258	titin homolog
gi|571545967	41.26	1	2	2	90583	neprilysin-2 isoform X2
gi|571545970	41.26	1	2	2	90454	neprilysin-2 isoform X3
gi|571546145	62.59	2	2	2	58254	UTP--glucose-1-phosphate uridylyltransferase isoform X1
gi|571546148	62.59	2	2	2	58254	UTP--glucose-1-phosphate uridylyltransferase isoform X1
gi|571546151	62.59	2	2	2	58254	UTP--glucose-1-phosphate uridylyltransferase isoform X1
gi|571546156	62.59	2	2	2	57501	UTP--glucose-1-phosphate uridylyltransferase isoform X3
gi|571546997	35.54	1	2	2	157696	structural maintenance of chromosomes protein 4 isoform X1
gi|571547000	35.54	1	2	2	154760	structural maintenance of chromosomes protein 4 isoform X2
gi|571547007	35.54	1	2	2	139020	structural maintenance of chromosomes protein 4 isoform X3
gi|571547408	63.55	4	2	2	36807	renin receptor isoform X2
gi|571547958	50.98	1	2	2	103424	protein kinase 4-like
gi|571548485	38.83	1	2	2	128115	alanine--tRNA ligase cytoplasmic isoform X2
gi|571549367	58.73	2	2	2	136848	fibroin heavy chain isoform X1
gi|571549372	51.38	1	2	2	131676	fibroin heavy chain isoform X3
gi|571549375	58.73	2	2	2	116810	fibroin heavy chain isoform X4
gi|571549435	201.83	32	16	16	64199	beta-hexosaminidase subunit beta-like isoform X1
gi|571550343	130.64	2	3	3	264434	fatty acid synthase
gi|571551810	72.65	5	2	2	27746	15-hydroxyprostaglandin dehydrogenase [NAD(+)]-like isoform X1
gi|571552510	316.39	40	37	37	50736	ovalbumin-related protein X
gi|571552756	36.89	1	2	2	139462	serine/threonine-protein phosphatase 1 regulatory subunit 10 isoform X1
gi|571553777	121.67	10	3	3	29896	uncharacterized protein LOC100577844 isoform X1
gi|571553781	121.67	11	3	3	27751	uncharacterized protein LOC100577844 isoform X3
gi|571553784	121.67	13	3	3	22797	uncharacterized protein LOC100577844 isoform X4
gi|571554787	69.01	9	2	2	28076	14-3-3 protein zeta isoform X1
gi|571554796	63.44	9	2	2	28074	14-3-3 protein zeta isoform X2
gi|571554799	69.01	9	2	2	28076	14-3-3 protein zeta isoform X1
gi|571554802	63.44	9	2	2	28067	14-3-3 protein zeta isoform X3
gi|571555325	59.71	7	2	2	16014	uncharacterized protein LOC726321
gi|571559336	62.86	1	2	2	315285	fibrillin-2-like
gi|571561533	37.26	0	2	2	394991	vacuolar protein sorting-associated protein 13A
gi|571562588	54.25	4	2	2	27451	uncharacterized protein LOC408320
gi|571562590	54.25	4	2	2	27451	uncharacterized protein LOC408320
gi|571562710	64.86	2	2	2	52786	glycine-rich cell wall structural protein 1.8-like isoform X1
gi|571562712	64.86	2	2	2	52715	glycine-rich cell wall structural protein 1.8-like isoform X2
gi|571562714	64.86	2	2	2	52081	glycine-rich cell wall structural protein 1.8-like isoform X4
gi|571562720	64.86	2	2	2	50684	glycine-rich cell wall structural protein-like isoform X14
gi|571562724	64.86	3	2	2	47667	glycine-rich cell wall structural protein-like isoform X21
gi|571564302	42.88	0	2	2	245472	uncharacterized protein LOC410363 isoform X1
gi|571564312	42.88	0	2	2	230391	uncharacterized protein LOC410363 isoform X2
gi|571564515	34.94	1	2	2	188668	platelet binding protein GspB
gi|571564872	167.91	18	4	4	40163	lachesin isoform X2
gi|571565639	120.06	10	4	4	52897	6-phosphogluconate dehydrogenase decarboxylating
gi|571565862	151	14	5	3	49965	tubulin alpha-1 chain
gi|571567050	34.06	0	2	2	171139	chaoptin
gi|571568268	57.46	6	2	2	18880	peptidoglycan-recognition protein S2 isoform X1
gi|571569072	38.77	1	2	2	138864	putative uncharacterized protein DDB_G0271606 isoform X3
gi|571570610	43.01	1	2	2	116219	prominin-like protein isoform X1
gi|571570641	43.01	1	2	2	105157	prominin-like protein isoform X3
gi|571571517	126	3	3	3	120058	ATP-citrate synthase
gi|571572839	47.67	1	2	2	233651	tyrosine-protein phosphatase Lar isoform X6
gi|571572845	47.67	1	2	2	232933	tyrosine-protein phosphatase Lar isoform X8
gi|571572859	47.67	1	2	2	222014	tyrosine-protein phosphatase Lar isoform X14
gi|571573654	150.39	11	4	4	58448	phosphoglucomutase isoform X2
gi|571574244	305.31	7	23	23	283882	fibrillin-2
gi|571574380	71.91	15	2	2	9230	chymotrypsin inhibitor-like isoform X2
gi|571574384	230.02	75	24	24	8130	chymotrypsin inhibitor
gi|571574972	143.12	19	3	3	20600	protein D2-like isoform X3
gi|571575074	47.19	1	2	2	151189	protocadherin-15 isoform X2
gi|571575078	47.19	1	2	2	151189	protocadherin-15 isoform X2
gi|571575080	47.19	1	2	2	151189	protocadherin-15 isoform X2
gi|571575082	47.19	1	2	2	149219	protocadherin-15 isoform X3
gi|571575235	39.14	3	2	2	36899	trans-1 2-dihydrobenzene-1 2-diol dehydrogenase-like
gi|571575238	39.14	3	2	2	36899	trans-1 2-dihydrobenzene-1 2-diol dehydrogenase-like
gi|571575322	115.86	5	2	2	68640	PTS-dependent dihydroxyacetone kinase dihydroxyacetone-binding subunit DhaK-like
gi|571575915	48.08	2	2	2	72869	plexin domain-containing protein 2 isoform X1
gi|571576745	247.78	9	13	13	201202	laminin subunit beta-1 isoform X1
gi|571576775	56	2	2	2	81981	sphingomyelin phosphodiesterase isoform X1
gi|571576777	56	2	2	2	81981	sphingomyelin phosphodiesterase isoform X1
gi|571576779	56	2	2	2	80260	sphingomyelin phosphodiesterase isoform X2
gi|571576788	142.47	30	4	4	16114	lysozyme isoform X2
gi|571578246	39.71	0	2	2	605044	protein purity of essence isoform X1
gi|571578248	39.71	0	2	2	604255	protein purity of essence isoform X2
gi|571578250	39.71	0	2	2	603854	protein purity of essence isoform X3
gi|571578252	39.71	0	2	2	598396	protein purity of essence isoform X4
gi|571578283	274.57	8	22	22	393848	laminin subunit alpha
gi|58585076	37.53	1	2	2	63898	juvenile hormone esterase precursor
gi|58585086	540.99	69	143	143	78657	transferrin 1 precursor
gi|58585104	173.57	3	4	4	201046	vitellogenin precursor
gi|58585106	260.25	48	16	16	14954	chemosensory protein 3 precursor
gi|58585148	493.51	63	137	137	79529	hexamerin 70b precursor
gi|58585174	125.2	37	4	4	14492	hymenoptaecin preproprotein
gi|58585184	275.26	46	24	23	27192	short-chain dehydrogenase/reductase
gi|58585214	311.19	74	25	25	15549	FABP-like protein
gi|58585222	207.49	38	13	13	29213	take-out-like carrier protein precursor
gi|60115688	114.97	11	3	3	24789	icarapin-like precursor
gi|62526112	93.95	7	2	2	50310	elongation factor 1-alpha
gi|66499547	42.06	1	2	2	70029	glucose dehydrogenase [FAD quinone]
gi|66500170	302.91	24	25	25	106838	neutral alpha-glucosidase AB isoform X2
gi|66500583	207.98	24	12	12	48291	senecionine N-oxygenase-like
gi|66501172	52.89	7	2	2	23686	ras-related protein Rab-2
gi|66506786	127.59	15	4	4	36159	malate dehydrogenase cytoplasmic
gi|66506853	49.91	3	2	2	37265	1 5-anhydro-D-fructose reductase-like
gi|66507096	58.84	7	2	2	30421	uncharacterized protein LOC408807
gi|66510555	47.62	1	2	2	85442	polyubiquitin-A isoform X1
gi|66511337	67.86	5	2	2	79572	heat shock protein 75 kDa mitochondrial
gi|66511507	53.09	3	2	2	61193	endochitinase isoform X2
gi|66513092	91.56	7	2	2	35802	malate dehydrogenase mitochondrial
gi|66516304	38.01	2	2	2	65727	bifunctional purine biosynthesis protein PURH
gi|66517561	34.68	1	2	2	139454	structural maintenance of chromosomes protein 3
gi|66518451	49.27	3	2	2	38098	nuclear migration protein nudC
gi|66524882	143.12	19	3	3	20600	protein D2-like isoform X3
gi|66524954	114.16	23	2	2	14484	uncharacterized protein LOC552461
gi|66525576	48.71	3	2	2	36082	aldose reductase-like
gi|66530142	126	3	3	3	120058	ATP-citrate synthase
gi|66530373	39.14	3	2	2	36899	trans-1 2-dihydrobenzene-1 2-diol dehydrogenase-like
gi|66533332	128.12	23	3	3	20068	mesencephalic astrocyte-derived neurotrophic factor homolog
gi|66534750	125.56	15	4	4	22809	peptidyl-prolyl cis-trans isomerase-like
gi|66535209	151	14	5	3	49967	tubulin alpha-1 chain-like
gi|66536388	165.16	27	8	8	30274	apolipoprotein D
gi|66546559	47.02	2	2	2	77406	actin-related protein 5
gi|66546657	139.95	14	5	5	55857	protein disulfide-isomerase A3
gi|66546988	141.26	18	4	4	36772	sorbitol dehydrogenase-like
gi|66547108	59.54	4	2	2	31694	glucosamine-6-phosphate isomerase
gi|66547447	65.94	13	2	2	11403	10 kDa heat shock protein mitochondrial
gi|66547450	110.06	5	3	3	60413	60 kDa heat shock protein mitochondrial-like
gi|66547471	164.75	17	7	2	41797	actin clone 403-like
gi|66550509	229.62	52	11	11	25501	gamma-interferon-inducible-lysosomal thiol reductase
gi|66551889	100.72	7	2	2	47196	protein disulfide-isomerase A6
gi|66553455	59.52	7	2	2	37640	prostaglandin reductase 1-like
gi|66556661	38.12	6	2	2	28514	adenylate kinase
gi|66557450	55.61	5	2	2	24298	ras-related protein Rab-14
gi|66560290	154.6	10	2	2	42222	lysosomal aspartic protease
gi|66560574	98.59	20	2	2	16914	uncharacterized protein LOC411622
gi|66561330	150.39	10	4	4	61959	phosphoglucomutase isoform X1
gi|66564326	236.6	20	9	7	52947	carboxypeptidase Q-like
gi|66565246	142.47	28	4	4	17081	lysozyme isoform X1
gi|74271822	61.39	6	2	2	23988	40S ribosomal protein S8
gi|94158668	193.66	47	7	7	15218	odorant binding protein 15 precursor
gi|94158810	296.56	69	27	27	15105	odorant binding protein 13 precursor
gi|94158822	329.79	72	66	65	15201	odorant binding protein 14 precursor
gi|94400901	252.36	23	17	17	66568	alpha-glucosidase precursor

[truncated: 17 more sheets: S10, S11, S12, S13, S14, S15, S16, S17, S18, S19, S20, S21, S22, S23, S24, S25, S26]
